# Supplementary material for: MDL: Industrial carbon emission prediction method based on meta-learning and diff long short-term memory networks
Source: PLoS One. 2024 Sep 6;19(9):e0307915. doi: 10.1371/journal.pone.0307915 (PMC11379199; doi:10.1371/journal.pone.0307915)
Supplement: S1 Data — (ZIP) [file pone.0307915.s001.zip]

Archive with 3 entries (2 files):
- relevant data/
- relevant data/test_data.csv
- relevant data/train_data.csv
