# Supplementary material for: MDL: Industrial carbon emission prediction method based on meta-learning and diff long short-term memory networks
Source: PLoS One. 2024 Sep 6;19(9):e0307915. doi: 10.1371/journal.pone.0307915 (PMC11379199; doi:10.1371/journal.pone.0307915)
Supplement: S1 Data — (ZIP) [file pone.0307915.s001.zip › relevant data/test_data.csv]

Ê±¼ä	±±¾©	Ìì½ò	ºÓ±±	É½Î÷	ÄÚÃÉ¹Å	ÁÉÄþ	¼ªÁÖ	ºÚÁú½­	ÉÏº£	½­ËÕ	Õã½­	°²»Õ	¸£½¨	½­Î÷	É½¶«	ºÓÄÏ	ºþ±±	ºþÄÏ	¹ã¶«	¹ãÎ÷	º£ÄÏ	ÖØÇì	ËÄ´¨	¹óÖÝ	ÔÆÄÏ	ÉÂÎ÷	¸ÊËà	Çàº£	ÄþÏÄ	ÐÂ½®	ÐÂ½®¹¤Òµ
2008M01	541.3930993	499.4145996	2975.764259	1555.767688	1161.894627	1456.264821	835.9620908	567.2161083	846.5679684	1787.632447	1087.085764	884.8776185	775.0389347	525.6186164	3055.102545	2008.168675	1509.976205	1263.965325	1672.659926	678.6517606	112.606733	659.857231	1417.324193	810.7887561	901.2278185	754.26666	469.4494662	172.55299	242.358596	673.7945416	520.6067644
2008M02	539.6015388	501.7540813	3001.986293	1573.492181	1179.600254	1461.660472	829.1809797	561.7002087	847.4139108	1796.065991	1089.865647	891.163807	779.2941645	529.0973837	3075.524697	2007.90509	1518.469594	1257.670439	1683.609466	679.887605	114.4311215	677.2601323	1440.293111	807.7934235	906.5447117	766.1812749	470.6945094	175.6277924	247.2110024	680.645633	525.0328267
2008M03	538.1043994	504.273644	3026.306599	1589.996579	1197.362714	1467.822498	823.4191131	557.2201065	848.4063567	1804.222673	1092.315112	897.0348152	784.0058589	532.4491789	3094.846608	2008.432777	1527.473021	1252.142026	1694.16834	681.6400977	116.1921336	693.6042389	1462.003419	805.5094809	911.9786992	777.962185	471.7907425	178.5184567	251.6029125	687.4505422	529.4504192
2008M04	536.9016812	506.9732879	3048.725177	1605.280883	1215.182007	1474.7509	818.676491	553.7758018	849.5453064	1812.102493	1094.434162	902.4906431	789.1740181	535.6740019	3113.068279	2009.751737	1536.986486	1247.380086	1704.33655	683.9092388	117.8897695	708.8895508	1482.455117	803.9369281	917.5297809	789.6093904	472.7381657	181.2249829	255.5343262	694.209269	533.8595419
2008M05	535.9933842	509.8530129	3069.242026	1619.345093	1233.058133	1482.445677	814.9531135	551.3672945	850.8307596	1819.705451	1096.222795	907.5312908	794.798642	538.7718529	3130.189711	2011.861969	1547.009989	1243.38462	1714.114095	686.6950282	119.5240291	723.1160681	1501.648206	803.0757653	923.1979568	801.1228909	473.5367788	183.747371	259.0052434	700.9218135	538.2601947
2008M06	535.3795084	512.912819	3087.857146	1632.189208	1250.991092	1490.90683	812.2489804	549.9945847	852.2627165	1827.031547	1097.681012	912.1567581	800.8797306	541.7427318	3146.210902	2014.763474	1557.543531	1240.155626	1723.500974	689.9974659	121.0949124	736.2837906	1519.582685	802.9259925	928.983227	812.5026867	474.186582	186.085621	262.0156643	707.5881757	542.6523777
2008M07	535.0600538	516.1527063	3104.570538	1643.813229	1268.980884	1500.134358	810.5640919	549.6576723	853.8411769	1834.080781	1098.808812	916.3670452	807.417284	544.5866386	3161.131852	2018.456251	1568.587111	1237.693107	1732.497189	693.8165519	122.6024194	748.3927185	1536.258553	803.4876095	934.8855915	823.7487777	474.6875751	188.2397329	264.5655887	714.2083555	547.0360909
2008M08	535.0350204	519.5726746	3119.382201	1654.217156	1287.027509	1510.128262	809.898448	550.3565574	855.5661411	1840.853153	1099.606196	920.162152	814.4113021	547.3035733	3174.952563	2022.9403	1580.140729	1235.99706	1741.102739	698.1522863	124.0465501	759.4428517	1551.675812	804.7606164	940.9050502	834.861164	475.0397582	190.2097068	266.6550168	720.7823531	551.4113342
2008M09	535.3044081	523.1727241	3132.292136	1663.400988	1305.130967	1520.888542	810.2520485	552.09124	857.4376088	1847.348664	1100.073164	923.5420785	821.8617849	549.8935359	3187.673034	2028.215622	1592.204385	1235.067487	1749.317624	703.004669	125.4273045	769.4341901	1565.834462	806.7450133	947.0416031	845.8398454	475.2431314	191.9955425	268.2839484	727.3101683	555.7781077
2008M10	535.8682171	526.9528547	3143.300342	1671.364725	1323.291259	1532.415197	811.6248935	554.86172	859.4555802	1853.567312	1100.209715	926.5068247	829.7687324	552.3565264	3199.293265	2034.282216	1604.778079	1234.904388	1757.141844	708.3737	126.7446826	778.3667339	1578.734501	809.4408001	953.2952503	856.6848221	475.2976945	193.5972402	269.4523837	733.7918012	560.1364113
2008M11	536.7264472	530.9130664	3152.40682	1678.108369	1341.508383	1544.708228	814.0169831	558.6679975	861.6200551	1859.509098	1100.01585	929.0563906	838.1321447	554.6925448	3209.813255	2041.140083	1617.861812	1235.507761	1764.575399	714.2593794	127.9986844	786.2404831	1590.375931	812.8479767	959.6659918	867.396094	475.2034476	195.0147998	270.1603226	740.2272518	564.4862452
2008M12	537.8790985	535.0533592	3159.611569	1683.631918	1359.78234	1557.767634	817.4283172	563.5100724	863.9310338	1865.174023	1099.491569	931.1907763	846.9520216	556.9015911	3219.233006	2048.789222	1631.455583	1236.877608	1771.618289	720.6617071	129.1893099	793.0554375	1600.75875	816.9665433	966.1538275	877.9736611	474.9603907	196.2482212	270.407765	746.6165201	568.8276091
2009M01	545.331271	555.8562235	3104.068265	1669.566944	1413.215779	1565.989172	836.8379752	598.1516038	865.932522	1852.335974	1088.827844	898.4332616	873.713099	541.7819062	3195.009935	2129.377985	1648.065829	1258.567482	1791.237639	746.4533891	128.5907097	796.4652738	1582.839212	841.972958	981.9378686	886.711217	464.1480983	197.6002618	254.4914781	758.2531532	584.6977713
2009M02	546.8208025	559.6651055	3110.022549	1673.421008	1430.130564	1580.816473	841.6593055	603.8584068	868.5556405	1858.211906	1088.054298	901.1838624	882.7122802	544.4587604	3203.594628	2135.582466	1662.574511	1260.649846	1796.955124	753.0971516	129.7269958	801.261086	1591.839514	846.6677397	988.2747552	897.0929678	464.0446421	198.452704	254.4768046	764.32795	588.5381144
2009M03	548.3527929	562.9624956	3116.628098	1676.82568	1445.629344	1596.645292	846.8713875	609.3941405	871.3443952	1864.575709	1087.361903	904.9658585	891.4343008	547.7303947	3212.444504	2139.551015	1677.488067	1262.678256	1801.737869	759.4657008	130.872319	805.0965506	1600.71591	851.2273467	994.3435986	907.4126071	464.2295965	199.108305	254.6605117	770.1344575	591.8859065
2009M04	549.9272423	565.7483938	3123.884911	1679.780961	1459.712118	1613.47563	852.4742211	614.7588048	874.2987862	1871.427382	1086.750659	909.77925	899.8791608	551.596809	3221.559563	2141.283633	1692.806495	1264.65271	1805.585874	765.5590364	132.0266791	807.9716677	1609.468398	855.651779	1000.144399	917.670135	464.7029615	199.5670649	255.0425993	775.6726759	594.7411476
2009M05	551.5441506	568.0228001	3131.792988	1682.286852	1472.378887	1631.307486	858.4678064	619.9523998	877.4188134	1878.766925	1086.220566	915.6240369	908.0468603	556.0580034	3230.939805	2140.78032	1708.529796	1266.573208	1808.499139	771.3771586	133.1900761	809.8864373	1618.09698	859.9410364	1005.677156	927.8655513	465.4647372	199.8289835	255.6230674	780.9426051	597.1038377
2009M06	553.2035179	569.7857145	3140.352329	1684.343351	1483.629651	1650.140861	864.8521435	624.9749254	880.7044768	1886.594338	1085.771624	922.5002192	915.9373993	561.1139778	3240.58523	2138.041076	1724.657971	1268.439751	1810.477664	776.9200673	134.3625102	810.8408593	1626.601654	864.0951192	1010.941869	937.9988562	466.5149236	199.894061	256.401916	785.944245	598.9739768
2009M07	554.9053442	571.0371369	3149.562934	1685.950459	1493.464409	1669.975755	871.6272322	629.8263816	884.1557765	1894.909621	1085.403834	930.4077968	923.5507777	566.7647322	3250.495838	2133.065901	1741.191018	1270.252338	1811.52145	782.1877626	135.5439812	810.8349337	1634.982421	868.1140271	1015.938539	948.0700495	467.8535206	199.7622973	257.3791451	790.6775958	600.3515649
2009M08	556.6496294	571.7770675	3159.424803	1687.108176	1501.883162	1690.812167	878.7930725	634.5067685	887.7727124	1903.712774	1085.117194	939.3467699	930.8869956	573.0102666	3260.671629	2125.854794	1758.128939	1272.01097	1811.630495	787.1802444	136.7344891	809.8686606	1643.239281	871.9977603	1020.667166	958.0791314	469.4805282	199.4336924	258.5547547	795.1426574	601.236602
2009M09	558.4363735	572.0055061	3169.937936	1687.816502	1508.885909	1712.650098	886.3496646	639.016086	891.5552846	1913.003798	1084.911706	949.3171383	937.9460529	579.8505811	3271.112602	2116.407756	1775.471733	1273.715647	1810.8048	791.8975128	137.934034	807.94204	1651.372234	875.7463188	1025.12775	968.0261018	471.3959465	198.9082464	259.9287449	799.3394298	601.629088
2009M10	560.2655766	571.7224528	3181.102333	1688.075436	1514.472652	1735.489548	894.2970083	643.3543342	895.503493	1922.782691	1084.78737	960.3189021	944.7279497	587.2856756	3281.818759	2104.724788	1793.219399	1275.366368	1809.044364	796.3395677	139.1426159	805.0550718	1659.38128	879.3597025	1029.32029	977.9109606	473.5997754	198.1859591	261.5011155	803.267913	601.529023
2009M11	562.1372387	570.9279077	3192.917994	1687.88498	1518.643388	1759.330516	902.6351037	647.521513	899.6173377	1933.049454	1084.744184	972.3520613	951.2326859	595.3155502	3292.790098	2090.805888	1811.371939	1276.963133	1806.349189	800.5064092	140.3602348	801.2077561	1667.266419	882.8379114	1033.244788	987.733708	476.092015	197.2668307	263.2718667	806.928107	600.9364071
2009M12	564.0513597	569.6218706	3205.38492	1687.245133	1521.39812	1784.173003	911.3639508	651.5176225	903.8968186	1943.804088	1084.78215	985.4166158	957.4602616	603.9402047	3304.026621	2074.651057	1829.929352	1278.505944	1802.719274	804.3980372	141.5868906	796.4000928	1675.027651	886.1809456	1036.901241	997.4943438	478.8726652	196.150861	265.2409983	810.3200119	599.8512401
2010M01	578.0132913	546.4970342	3195.565261	1662.776027	1417.553391	1853.845974	922.7767882	631.8503007	919.8280142	1944.80953	1080.096771	1035.934636	962.8422339	630.9395311	3310.366746	1909.352736	1847.23419	1270.036136	1751.395426	797.1537517	137.6565809	741.1727489	1689.778613	877.4031112	1033.538686	1012.418356	487.0568801	183.3985802	267.2203135	791.8936856	553.4886654
2010M02	579.5086091	545.0620262	3210.297141	1662.21837	1421.889404	1878.85252	932.1909188	636.489965	923.9568342	1956.969431	1080.498626	1049.533782	968.5393392	640.0077363	3322.350204	1894.889996	1866.670892	1271.888881	1747.857955	800.9506465	139.118066	736.5196073	1696.993556	880.978692	1036.942311	1021.835518	490.1997298	182.368906	269.5941025	795.6532054	553.2974813
2010M03	580.542665	544.0095391	3226.642713	1662.192297	1429.222703	1903.021608	941.8995814	641.9442534	927.7693572	1970.046728	1081.18322	1062.636126	973.9831347	648.9247121	3334.815414	1884.355279	1886.58201	1274.105517	1745.347668	804.9280215	140.8053434	732.9813349	1703.786118	884.9219944	1040.36115	1030.971317	493.4163683	181.6223684	272.1741685	800.0486294	554.4928311
2010M04	581.1154587	543.3395731	3244.601977	1662.697805	1439.553288	1926.353237	951.9027758	648.2131659	931.2655829	1984.041423	1082.150552	1075.241665	979.1736205	657.6904585	3347.762378	1877.748583	1906.967545	1276.686043	1743.864565	809.0858768	142.7184131	730.5579317	1710.156298	889.2330183	1043.795202	1039.825753	496.7067956	181.1589673	274.9605113	805.0799575	557.0747147
2010M05	581.2269903	543.052128	3264.174931	1663.734896	1452.881161	1948.847406	962.2005021	655.2967026	934.4455116	1998.953515	1083.400623	1087.350402	984.1107964	666.3049755	3361.191094	1875.069911	1927.827497	1279.63046	1743.408647	813.4242123	144.8572752	729.2493978	1716.104097	893.9117636	1047.244469	1048.398826	500.0710117	180.9787028	277.9531311	810.7471898	561.0431323
2010M06	580.8772598	543.147204	3285.361577	1665.303569	1469.206319	1970.504117	972.7927602	663.1948635	937.3091432	2014.783004	1084.933432	1098.962335	988.7946625	674.768263	3375.101562	1876.31926	1949.161864	1282.938767	1743.979912	817.9430281	147.2219295	729.0557331	1721.629514	898.9582305	1050.708949	1056.690537	503.5090165	181.0815749	281.1520277	817.0503263	566.3980837
2010M07	580.0662673	543.6248009	3308.161915	1667.403825	1488.528764	1991.323369	983.6795502	671.9076485	939.8564776	2031.52989	1086.748979	1110.077465	993.2252189	683.0803212	3389.493784	1881.496632	1970.970648	1286.610964	1745.578362	822.6423241	149.8123762	729.9769376	1726.73255	904.3724188	1054.188644	1064.700885	507.0208102	181.4675835	284.5572012	823.989367	573.139569
2010M08	578.7940126	544.4849188	3332.575943	1670.035663	1510.848495	2011.305162	994.8608722	681.4350576	942.0875149	2049.194174	1088.847265	1120.695791	997.4024654	691.2411499	3404.367758	1890.602026	1993.253849	1290.647052	1748.203996	827.5221004	152.6286151	732.0130113	1731.413205	910.1543286	1057.683553	1072.42987	510.6063927	182.1367288	288.1686516	831.5643118	581.2675882
2010M09	577.0604959	545.7275577	3358.603663	1673.199084	1536.165513	2030.449496	1006.336726	691.7770909	944.0022551	2067.775854	1091.22829	1130.817315	1001.326402	699.2507493	3419.723485	1903.635442	2016.011465	1295.047031	1751.856814	832.5823569	155.6706464	735.1639543	1735.671478	916.3039598	1061.193675	1079.877492	514.265764	183.0890106	291.9863788	839.7751608	590.7821413
2010M10	574.8657171	547.3527175	3386.245074	1676.894086	1564.479818	2048.756372	1018.107112	702.9337484	945.6006982	2087.274932	1093.892053	1140.442034	1004.997029	707.1091192	3435.560964	1920.596881	2039.243498	1299.8109	1756.536816	837.8230937	158.93847	739.4297665	1739.507369	922.8213126	1064.719012	1087.043752	517.9989241	184.324429	296.010383	848.621914	601.6832283
2010M11	572.2096762	549.3603984	3415.500177	1681.120672	1595.791409	2066.225788	1030.172029	714.9050299	946.8828441	2107.691406	1096.838554	1149.569951	1008.414346	714.8162597	3451.880196	1941.486342	2062.949948	1304.93866	1762.244002	843.2443107	162.432086	744.8104479	1742.92088	929.7063869	1068.259563	1093.928649	521.805873	185.8429839	300.240664	858.1045713	613.9708491
2010M12	569.0923732	551.7506002	3446.36897	1685.878839	1630.100286	2082.857745	1042.531479	727.6909357	947.848693	2129.025278	1100.067794	1158.201064	1011.578354	722.3721708	3468.681181	1966.303825	2087.130813	1310.43031	1768.978372	848.846008	166.1514942	751.3059986	1745.912008	936.9591826	1071.815327	1100.532183	525.6866107	187.6446755	304.677222	868.2231329	627.6450038
2011M01	545.2498054	554.0083078	3517.059816	1660.020133	1811.887973	2079.395015	1092.198436	762.2398725	942.3566648	2225.391178	1116.319266	1154.888503	1008.222039	732.4067566	3491.120192	2167.991478	2148.410876	1319.407218	1817.810659	857.8542843	182.5673642	795.0575182	1741.602001	945.8022185	1069.618264	1105.372341	527.0784978	193.2001737	320.8254732	891.7986146	679.7451813
2011M02	542.0602161	557.1851607	3549.552845	1667.148393	1846.129261	2095.16005	1103.593957	775.7760724	942.9476081	2245.450139	1119.579458	1163.006298	1011.142379	739.5498633	3508.668335	2193.408693	2172.003871	1325.495682	1824.87615	863.6815813	186.2151122	802.2663976	1744.036986	953.7391627	1073.446472	1111.475332	531.2143364	195.4225158	325.1918402	902.6510397	694.6382994
2011M03	539.2596026	560.7661435	3582.056416	1676.115165	1877.305674	2110.895622	1113.731018	789.2479424	943.4799429	2263.316792	1122.587865	1171.107577	1014.07236	746.4313949	3526.481884	2215.497615	2194.534577	1331.817071	1831.245578	869.5539977	189.5654077	809.0737363	1746.338209	961.9925339	1077.53191	1117.359143	535.5314872	197.7823721	329.2817393	913.6014243	709.3638469
2011M04	536.8479649	564.7512564	3614.570531	1686.920446	1905.417212	2126.60173	1122.609619	802.6554823	943.9536692	2278.991138	1125.344485	1179.192342	1017.011982	753.0513514	3544.560838	2234.258246	2216.002996	1338.371384	1836.918942	875.4715336	192.6182505	815.4795345	1748.505669	970.5623321	1081.874579	1123.023773	540.0299501	200.2797424	333.0951705	924.6497683	723.9218239
2011M05	534.825303	569.1404993	3647.095189	1699.564239	1930.463875	2142.278375	1130.22976	815.9986922	944.3687871	2292.473177	1127.84932	1187.260591	1019.961247	759.409733	3562.905198	2249.690586	2236.409127	1345.158621	1841.896243	881.434189	195.3736408	821.4837922	1750.539367	979.4485573	1086.474476	1128.469223	544.7097251	202.9146267	336.6321339	935.7960718	738.3122303
2011M06	533.1916168	573.9338722	3679.630391	1714.046542	1952.445662	2157.925557	1136.591441	829.2775722	944.7252966	2303.762907	1130.10237	1195.312325	1022.920153	765.5065394	3581.514964	2261.794634	2255.75297	1352.178782	1846.17748	887.4419638	197.8315786	827.0865093	1752.439302	988.6512095	1091.331604	1133.695493	549.5708122	205.6870251	339.8926295	947.0403347	752.5350662
2011M07	531.9469065	579.1313751	3712.176136	1730.367355	1971.362573	2173.543275	1141.694661	842.4921221	945.0231976	2312.86033	1132.103633	1203.347544	1025.888701	771.3417709	3600.390135	2270.570391	2274.034526	1359.431867	1849.762654	893.494858	199.9920638	832.2876858	1754.205475	998.1702887	1096.445961	1138.702583	554.6132115	208.5969376	342.8766572	958.3825571	766.5903316
2011M08	531.0911719	584.7330081	3744.732424	1748.526679	1987.21461	2189.13153	1145.539422	855.6423421	945.2624901	2319.765445	1133.853111	1211.366248	1028.866891	776.9154273	3619.530712	2276.017856	2291.253794	1366.917876	1852.651765	899.5928717	201.8550964	837.0873218	1755.837886	1008.005795	1101.817548	1143.490492	559.8369229	211.6443641	345.584217	969.8227389	780.4780264
2011M09	530.6244132	590.7387711	3777.299255	1768.524514	2000.001771	2204.690322	1148.125722	868.7282321	945.4431742	2324.478253	1135.350803	1219.368437	1031.854722	782.2275086	3638.936694	2278.137029	2307.410774	1374.636809	1854.844812	905.7360049	203.4206765	841.4854172	1757.336534	1018.157728	1107.446365	1148.05922	565.2419464	214.8293047	348.015309	981.3608801	794.1981507
2011M10	530.5466302	597.148664	3809.87663	1790.360859	2009.724057	2220.21965	1149.453562	881.7497921	945.5652498	2326.998753	1136.596709	1227.354111	1034.852196	787.2780149	3658.608082	2276.927911	2322.505466	1382.588666	1856.341796	911.9242575	204.688804	845.4819721	1758.70142	1028.626088	1113.332412	1152.408769	570.8282821	218.1517593	350.1699331	992.9969808	807.7507044
2011M11	530.857823	603.962687	3842.464548	1814.035715	2016.381467	2235.719515	1149.522942	894.7070221	945.628717	2327.326945	1137.59083	1235.32327	1037.85931	792.0669462	3678.544875	2272.390502	2336.537871	1390.773447	1857.142716	918.1576296	205.6594789	849.0769864	1759.932544	1039.410875	1119.475689	1156.539137	576.5959299	221.611728	352.0480894	1004.731041	821.1356876
2011M12	531.5579916	611.1808401	3875.063009	1839.549082	2019.974002	2251.189917	1148.333862	907.5999221	945.6335758	2325.46283	1138.333164	1243.275914	1040.876067	796.5943024	3698.747075	2264.5248	2349.507988	1399.191152	1857.247573	924.4361211	206.3327013	852.2704601	1761.029905	1050.51209	1125.876195	1160.450324	582.5448898	225.2092107	353.6497778	1016.563061	834.3531002
2012M01	549.5834869	646.4073638	4000.792245	2014.488647	1962.818933	2356.190944	1125.024475	939.9542361	942.3376641	2268.844038	1130.799841	1263.882474	1063.627698	797.9401627	3870.120748	2229.464546	2468.091351	1452.879561	1864.026459	953.2287451	201.5827201	884.8545964	1759.024773	1110.227447	1154.868787	1163.375126	604.9691561	237.0982375	347.9067227	1054.948665	877.341108
2012M02	550.350991	653.275557	4029.50465	2037.486544	1962.701972	2367.844653	1122.193797	951.8992142	942.3613407	2264.800722	1131.37527	1271.270461	1065.836106	802.066883	3884.522036	2215.943643	2474.460996	1459.873418	1862.429955	958.6547198	201.8761038	885.9949665	1759.979172	1119.935037	1160.846626	1166.880143	610.5970762	240.6286213	349.2520464	1065.866577	888.9672328
2012M03	550.7968547	659.3896603	4054.320456	2056.130462	1961.94039	2375.711133	1118.979981	962.9606002	942.4624436	2260.770512	1132.035579	1278.110306	1067.226524	806.0545425	3892.857005	2200.095831	2475.292456	1465.210501	1859.828152	963.1830581	202.0871015	885.4837736	1760.92437	1127.932577	1166.144568	1170.198171	615.7226443	243.9543919	350.6174732	1075.772423	899.1696402
2012M04	550.9210781	664.7496737	4075.239663	2070.4204	1960.534186	2379.790383	1115.383027	973.1383943	942.6409728	2256.753408	1132.780769	1284.40201	1067.798951	809.903141	3895.125657	2181.921108	2470.585732	1468.890811	1856.221051	966.8137601	202.2157131	883.3210176	1761.860369	1134.220067	1170.762613	1173.329208	620.3458604	247.0755495	352.0030033	1084.666201	907.9483302
2012M05	550.7236611	669.3555972	4092.26227	2080.356358	1958.483362	2380.082404	1111.402935	982.4325965	942.8969284	2252.749411	1133.610838	1290.145572	1067.553388	813.6126787	3891.327992	2161.419476	2460.340824	1470.914348	1851.608652	969.5468257	202.2619386	879.5066985	1762.787167	1138.797505	1174.700761	1176.273256	624.4667246	249.992094	353.4086364	1092.547913	915.3033028
2012M06	550.2046038	673.2074309	4105.388278	2085.938336	1955.787917	2376.587196	1107.039705	990.8432066	943.2303102	2248.75852	1134.525788	1295.340993	1066.489834	817.1831555	3881.464008	2138.590934	2444.557732	1471.281112	1845.990956	971.3822551	202.225778	874.0408164	1763.704765	1141.664893	1177.959012	1179.030314	628.0852369	252.7040254	354.8343727	1099.417558	921.2345582
2012M07	549.3639062	676.3051747	4114.617687	2087.166334	1952.44785	2369.304758	1102.293337	998.3702248	943.6411183	2244.780735	1135.525618	1299.988272	1064.60829	820.6145714	3865.533708	2113.435482	2423.236455	1469.991103	1839.367961	972.3200481	202.1072313	866.9233712	1764.613163	1142.822231	1180.537365	1181.600382	631.2013971	255.2113438	356.2802122	1105.275136	925.7420961
2012M08	548.2015682	678.6488286	4119.950496	2084.040353	1948.463163	2358.235092	1097.163832	1005.013651	944.1293528	2240.816057	1136.610329	1304.08741	1061.908756	823.9069265	3843.537089	2085.953119	2396.376994	1467.044322	1831.739668	972.3602047	201.9062986	858.154363	1765.51236	1142.269518	1182.435822	1183.98346	633.8152054	257.5140491	357.7461548	1110.120648	928.8259167
2012M09	546.7175899	680.2383927	4121.386706	2076.560392	1943.833854	2343.378195	1091.651188	1010.773485	944.6950136	2236.864485	1137.779919	1307.638406	1058.391231	827.0602207	3815.474153	2056.143847	2363.979349	1462.440767	1823.106077	971.502725	201.6229798	847.7337917	1766.402358	1140.006754	1183.654382	1186.179548	635.9266618	259.6121413	359.2322005	1113.954093	930.4860199
2012M10	544.9119713	681.0738669	4118.926317	2064.726451	1938.559925	2324.73407	1085.755406	1015.649728	945.3381007	2232.92602	1139.03439	1310.64126	1054.055715	830.074454	3781.3449	2024.007666	2326.04352	1456.180439	1813.467187	969.747609	201.2572748	835.6616573	1767.283155	1136.03394	1184.193045	1188.188646	637.5357661	261.5056204	360.7383494	1116.77547	930.7224058
2012M11	542.7847123	681.1552512	4112.569329	2048.538531	1932.641374	2302.302715	1079.476487	1019.642378	946.0586141	2229.000661	1140.373741	1313.095973	1048.90221	832.9496264	3741.149329	1989.544574	2282.569506	1448.263338	1802.823	967.0948567	200.8091839	821.9379599	1768.154752	1130.351075	1184.051811	1190.010755	638.6425185	263.1944864	362.2646015	1118.584781	929.5350743
2012M12	540.335813	680.4825457	4102.315741	2027.99663	1926.078203	2276.08413	1072.814429	1022.751436	946.8565538	2225.088409	1141.797972	1315.002544	1042.930714	835.6857379	3694.88744	1952.754572	2233.557308	1438.689464	1791.173515	963.544468	200.2787068	806.5626994	1769.017149	1122.95816	1183.230679	1191.645873	639.246919	264.6787394	363.8109567	1119.382026	926.9240255
2013M01	524.1271556	657.3897534	3988.713414	1849.927145	1902.846268	2084.22835	1056.23107	1000.891945	948.3104919	2204.710366	1142.428714	1301.766696	994.4560857	831.5367471	3357.227257	1772.241991	1928.820521	1355.296303	1714.169936	920.1254574	197.7062147	710.8803785	1787.725156	1051.095856	1163.731608	1182.382447	622.3652888	261.4384139	363.7718044	1085.017851	871.2812989
2013M02	521.5988128	656.1179309	3974.839445	1827.10415	1895.666196	2057.226215	1049.202939	1003.244377	949.2390085	2201.515748	1144.059561	1303.189332	988.5976356	834.2777876	3310.804704	1736.730855	1879.229286	1345.436681	1703.209804	916.4149423	197.0931876	695.5022226	1787.82	1042.916098	1162.305846	1184.093021	622.6775873	262.7030897	365.4257342	1085.223801	867.9881843
2013M03	519.3126667	655.0010813	3961.241693	1806.354039	1888.513845	2033.227758	1042.191873	1005.723775	950.2206756	2199.02566	1145.812142	1304.676173	983.670222	837.1628179	3270.287805	1704.825494	1834.597199	1336.948083	1693.944324	913.4419371	196.4799967	681.7727342	1787.15649	1035.659548	1160.955348	1186.066042	623.2001356	263.9528012	367.1671354	1085.850525	865.4367214
2013M04	517.2687174	654.0392047	3947.920159	1787.676814	1881.389214	2012.23298	1035.197872	1008.330138	951.2554933	2197.2401	1147.686458	1306.22722	979.6738449	840.191838	3235.676559	1676.525909	1794.924258	1329.830511	1686.373494	911.2064419	195.8666418	669.6919134	1785.734627	1029.326207	1159.680117	1188.301508	623.9329339	265.1875486	368.996008	1086.898022	863.62691
2013M05	515.4669649	653.232301	3934.874844	1771.072472	1874.292304	1994.24188	1028.220936	1011.063467	952.3434616	2196.159069	1149.682509	1307.842472	976.6085043	843.364848	3206.970967	1651.8321	1760.210466	1324.083963	1680.497317	909.7084565	195.2531231	659.2597602	1783.554412	1023.916075	1158.480151	1190.799421	624.8759821	266.4073318	370.9123521	1088.366292	862.5587502
2013M06	513.9074091	652.5803702	3922.105745	1756.541016	1867.223115	1979.254458	1021.261064	1013.923762	953.4845804	2195.782566	1151.800295	1309.52193	974.4742002	846.6818477	3184.171028	1630.744065	1730.45582	1319.70844	1676.31579	908.9479811	194.6394405	650.4762746	1780.615843	1019.42915	1157.355451	1193.559779	626.0292803	267.6121508	372.9161677	1090.255335	862.2322421
2013M07	512.5900501	652.0834124	3909.612865	1744.082445	1860.181646	1967.270714	1014.318258	1016.911022	954.6788498	2196.110592	1154.039815	1311.265594	973.2709326	850.1428373	3167.276742	1613.261807	1705.660322	1316.703941	1673.828915	908.9250156	194.025594	643.3414566	1776.918921	1015.865434	1156.306016	1196.582583	627.3928284	268.8020056	375.0074546	1092.565152	862.6473855
2013M08	511.5148879	651.7414275	3897.396202	1733.696758	1853.167898	1958.290649	1007.392516	1020.025249	955.9262697	2197.143147	1156.401071	1313.073464	972.9987015	853.7478166	3156.28811	1599.385324	1685.823971	1315.070468	1673.036691	909.63956	193.4115836	637.8553062	1772.463646	1013.224926	1155.331847	1199.867833	628.9666264	269.9768962	377.186213	1095.295741	863.8041806
2013M09	510.6819224	651.5544155	3885.455757	1725.383956	1846.18187	1952.314262	1000.483838	1023.26644	957.2268402	2198.88023	1158.884061	1314.945539	973.6575069	857.4967858	3151.205132	1589.114616	1670.946768	1314.808019	1673.939119	911.0916143	192.7974094	634.0178234	1767.250018	1011.507627	1154.432944	1203.41553	630.7506744	271.1368227	379.4524428	1098.447104	865.7026273
2013M10	510.0911538	651.5223765	3873.79153	1719.144039	1839.223564	1949.341554	993.5922258	1026.634598	958.5805613	2201.321842	1161.488786	1316.88182	975.2473487	861.3897448	3152.027807	1582.449685	1661.028712	1315.916595	1676.536198	913.2811785	192.1830712	631.8290082	1761.278036	1010.713536	1153.609306	1207.225672	632.7449723	272.281785	381.8061441	1102.01924	868.3427256
2013M11	509.7425819	651.6453104	3862.403521	1714.977006	1832.292977	1949.372524	986.7176782	1030.129721	959.9874329	2204.467983	1164.215246	1318.882307	977.7682271	865.4266936	3158.756135	1579.390528	1656.069803	1318.396195	1680.827929	916.2082527	191.5685692	631.2888606	1754.547702	1010.842653	1152.860934	1211.29826	634.9495201	273.4117831	384.2473167	1106.012149	871.7244755
2013M12	509.6362067	651.9232172	3851.29173	1712.882859	1825.390112	1952.407172	979.8601952	1033.75181	961.4474551	2208.318652	1167.063441	1320.946999	981.2201419	869.6076322	3171.390117	1579.937147	1656.070042	1322.246821	1686.814311	919.8728367	190.9539032	632.3973806	1747.059014	1011.894978	1152.187827	1215.633294	637.3643179	274.526817	386.7759608	1110.425831	875.847877
2014M01	516.5900508	658.2555853	3832.022677	1769.676653	1793.791932	2055.044766	968.7232973	1032.733643	967.5177753	2218.699278	1171.740551	1320.75098	1026.033431	873.1101342	3429.678592	1668.987637	1794.343493	1343.169125	1744.334826	954.9599233	188.6618621	674.7917839	1695.668912	1021.338301	1160.607058	1233.931743	651.9131881	273.2176545	382.8822493	1142.623229	916.6009551
2014M02	516.6819984	658.595907	3821.817173	1769.344426	1787.981838	2060.033655	962.0802158	1036.809687	968.8928896	2223.714581	1174.760585	1323.041633	1029.651041	877.6135599	3444.064489	1673.18365	1798.668429	1349.103031	1751.619344	958.812045	188.1172409	677.5345391	1688.473717	1023.92371	1159.706144	1238.216803	654.2481855	274.4038468	385.8589759	1146.730362	920.7018686
2014M03	516.7300718	658.8436706	3812.24174	1768.701236	1783.236794	2063.973107	955.634471	1041.212719	970.1299455	2229.18999	1177.830725	1325.49404	1032.50331	882.2954827	3454.296647	1677.423279	1802.358916	1355.749193	1758.507346	962.1141944	187.6428283	680.2628619	1682.330367	1027.118993	1158.502157	1242.189443	656.2931326	275.6761615	389.1963135	1150.110173	924.0386424
2014M04	516.7342712	658.9988763	3803.296376	1767.747082	1779.556802	2066.86312	949.3860628	1045.94274	971.2289429	2235.125503	1180.95097	1328.108203	1034.590237	887.1559028	3460.375068	1681.706527	1805.414953	1363.107612	1764.998832	964.8663715	187.2386243	682.9767524	1677.238862	1030.92415	1156.995097	1245.849664	658.0480293	277.0345987	392.8942621	1152.762661	926.6112766
2014M05	516.6945965	659.0615238	3794.981082	1766.481964	1776.94186	2068.703696	943.3349912	1050.999751	972.189882	2241.521122	1184.12132	1330.88412	1035.911823	892.1948201	3462.299749	1686.033392	1807.83654	1371.178286	1771.093803	967.0685763	186.9046289	685.6762105	1673.199203	1035.339182	1155.184963	1249.197465	659.5128758	278.4791585	396.9528218	1154.687827	928.4197711
2014M06	516.6110476	659.0316134	3787.295859	1764.905882	1775.391969	2069.494834	937.4812563	1056.38375	973.0127626	2248.376845	1187.341774	1333.821791	1036.468068	897.4122347	3460.070693	1690.403875	1809.623677	1379.961217	1776.792258	968.7208088	186.6408422	688.3612362	1670.211389	1040.364089	1153.071757	1252.232845	660.687672	280.0098407	401.3719925	1155.885671	929.4641259
2014M07	516.4836247	658.9091448	3780.240705	1763.018836	1774.907129	2069.236534	931.824858	1062.094738	973.6975848	2255.692674	1190.612334	1336.921217	1036.258971	902.8081464	3453.687898	1694.817976	1810.776365	1389.456404	1782.094197	969.823069	186.447264	691.0318296	1668.27542	1045.99887	1150.655477	1254.955807	661.5724179	281.6266454	406.1517742	1156.356192	929.7443411
2014M08	516.3123277	658.6941183	3773.815622	1760.820827	1775.487339	2067.928797	926.3657964	1068.132715	974.2443485	2263.468608	1193.932999	1340.182398	1035.284534	908.3825554	3443.151365	1699.275694	1811.294603	1399.663847	1786.99962	970.375357	186.3238945	693.6879906	1667.391296	1052.243525	1147.936124	1257.366348	662.1671134	283.3295726	411.2921669	1156.099391	929.2604167
2014M09	516.0971566	658.3865336	3768.020608	1758.311854	1777.1326	2065.571621	921.1040715	1074.497681	974.6530538	2271.704647	1197.303768	1343.605334	1033.544754	914.1354616	3428.461093	1703.77703	1811.178391	1410.583545	1791.508528	970.3776726	186.2707336	696.3297192	1667.559018	1059.098056	1144.913699	1259.464469	662.4717587	285.1186222	416.7931707	1155.115268	928.0123526
2014M10	515.8381113	657.986391	3762.855664	1755.491917	1779.842912	2062.165008	916.0396831	1081.189636	974.9237008	2280.400791	1200.724643	1347.190024	1031.039634	920.066865	3409.617083	1708.321984	1810.42773	1422.2155	1795.62092	969.8300159	186.2877813	698.9570155	1668.778585	1066.56246	1141.5882	1261.250171	662.4863536	286.9937944	422.6547855	1153.403823	926.0001489
2014M11	515.535192	657.4936903	3758.320791	1752.361016	1783.618275	2057.708957	911.1726315	1088.20858	975.0562892	2289.55704	1204.195622	1350.936469	1027.769172	926.1767656	3386.619335	1712.910555	1809.042619	1434.559711	1799.336797	968.732387	186.3750376	701.5698794	1671.049998	1074.636739	1137.959628	1262.723452	662.2108983	288.9550891	428.8770114	1150.965055	923.2238055
2014M12	515.1883986	656.9084315	3754.415988	1748.919151	1788.458689	2052.203469	906.5029165	1095.554513	975.0508193	2299.173394	1207.716707	1354.844669	1023.733369	932.4651634	3359.467848	1717.542744	1807.023058	1447.616179	1802.656158	967.0847858	186.5325026	704.1683109	1674.373255	1083.320893	1134.027982	1263.884314	661.6453926	291.0025062	435.4598482	1147.798965	919.6833224
2015M01	534.7145631	654.3778283	3748.7758	1712.800716	1825.835873	2028.492016	904.2833351	1108.968075	969.700869	2326.33493	1234.202105	1370.514273	1020.401006	956.7578437	3211.541454	1715.193557	1775.043361	1479.063308	1772.253999	935.2047006	188.3586337	691.605328	1741.568535	1125.487964	1103.699545	1273.542253	655.6068936	310.9361107	403.3586567	1102.592646	879.4588322
2015M02	533.4443502	653.6851928	3746.230386	1710.094922	1831.485897	2021.607507	899.9137704	1116.72712	969.6377335	2336.154638	1236.861964	1374.259284	1014.772893	962.6553009	3180.975687	1720.207737	1772.985348	1492.802536	1776.178581	933.7025749	188.5894477	694.8104325	1744.359672	1134.012578	1100.256595	1273.708646	654.6787534	312.408917	412.3009522	1099.70532	875.8971972
2015M03	531.294592	652.9777385	3744.414293	1708.436161	1836.880479	2014.393413	895.6470194	1124.572287	969.6549908	2345.717595	1238.610493	1377.67935	1008.317812	967.9833204	3151.149377	1725.560288	1771.523335	1506.512269	1781.104898	932.8958969	188.8234022	698.6366424	1745.566842	1141.767778	1097.605413	1273.19299	653.6780291	313.2209899	423.2420954	1097.82408	873.0785498
2015M04	528.2652883	652.2554654	3743.327519	1707.824434	1842.01962	2006.849737	891.4830821	1132.503578	969.7526409	2355.023801	1239.447691	1380.774473	1001.035762	972.7419019	3122.062524	1731.251213	1770.65732	1520.192506	1787.032952	932.7846667	189.0604971	703.0839576	1745.190046	1148.753565	1095.746	1271.995285	652.6047206	313.3723294	436.1820863	1096.948926	871.0028901
2015M05	524.3564393	651.5183735	3742.970065	1708.25974	1846.903321	1998.976476	887.4219586	1140.520991	969.9306839	2364.073255	1239.373559	1383.544652	992.9267429	976.9310457	3093.715129	1737.28051	1770.387304	1533.843249	1793.962742	933.3688843	189.3007326	708.1523781	1743.229284	1154.969937	1094.678354	1270.11553	651.458828	312.8629355	451.1209248	1097.079859	869.670218
2015M06	519.568045	650.7664629	3743.341931	1709.74208	1851.53158	1990.773632	883.4636487	1148.624527	970.1891198	2372.865959	1238.388097	1385.989887	983.9907556	980.5507516	3066.107192	1743.64818	1770.713286	1547.464496	1801.894268	934.6485496	189.5441084	713.841904	1739.684555	1160.416896	1094.402477	1267.553727	650.2403512	311.6928082	468.0586109	1098.216878	869.0805336
2015M07	513.9001052	649.9997336	3744.443116	1712.271454	1855.904399	1982.241205	879.6081525	1156.814187	970.5279485	2381.401911	1236.491304	1388.110178	974.2277997	983.6010197	3039.238712	1750.354223	1771.635268	1561.056248	1810.82753	936.6236627	189.7906248	720.1525352	1734.55586	1165.09444	1094.918369	1264.309875	648.9492902	309.8619476	486.9951447	1100.359984	869.2338369
2015M08	507.3526201	649.2181855	3746.273622	1715.847862	1860.021776	1973.379194	875.85547	1165.089969	970.94717	2389.681112	1233.683181	1389.905525	963.6378754	986.08185	3013.109689	1757.398638	1773.153247	1574.618504	1820.762529	939.2942236	190.0402816	727.0842717	1727.843199	1169.002571	1096.226029	1260.383973	647.5856451	307.3703536	507.9305261	1103.509176	870.1301278
2015M09	499.9255897	648.4218186	3748.833447	1720.471303	1863.883712	1964.1876	872.2056012	1173.451874	971.4467844	2397.703562	1229.963727	1391.375928	952.2209824	987.9932425	2987.720124	1764.781425	1775.267226	1588.151266	1831.699263	942.6602323	190.2930789	734.6371136	1719.546571	1172.141287	1098.325456	1255.776023	646.1494158	304.2180262	530.8647552	1107.664454	871.7694064
2015M10	491.6190138	647.610633	3752.122593	1726.141779	1867.490208	1954.666422	868.6585461	1181.899902	972.0267916	2405.46926	1225.332944	1392.521387	939.9771209	989.3351971	2963.070017	1772.502586	1777.977203	1601.654532	1843.637734	946.7216887	190.5490166	742.8110608	1709.665977	1174.51059	1101.216653	1250.486024	644.6406023	300.4049654	555.797832	1112.825818	874.1516726
2015M11	482.4328926	646.7846286	3756.141058	1732.859287	1870.841262	1944.815661	865.2143048	1190.434053	972.6871917	2412.978208	1219.79083	1393.341903	926.9062908	990.1077139	2939.159367	1780.562119	1781.283178	1615.128303	1856.577941	951.4785929	190.8080949	751.6061134	1698.201417	1176.110479	1104.899617	1244.513975	643.0592047	295.9311712	582.7297563	1118.993269	877.2769265
2015M12	472.367226	645.9438054	3760.888843	1740.62383	1873.936876	1934.635316	861.8728771	1199.054326	973.4279846	2420.230404	1213.337385	1393.837474	913.0084922	990.3107929	2915.988175	1788.960024	1785.185152	1628.572579	1870.519885	956.9309449	191.0703135	761.0222713	1685.152891	1176.940953	1109.37435	1237.859878	641.4052229	290.7966437	611.6605284	1126.166806	881.1451681
2016M01	421.5289811	651.3231813	3953.54216	1803.860512	1898.958379	1894.939501	872.1559674	1239.847068	977.0303286	2439.319922	1182.467419	1391.701622	852.3490505	971.391086	2872.268673	1822.318224	1812.613031	1646.187157	1959.945311	991.8098272	190.9224994	811.1852436	1596.785229	1155.742394	1143.296648	1207.566316	641.7413341	248.69398	795.3165748	1174.556669	905.3987491
2016M02	411.3780573	650.1911115	3951.895037	1811.435551	1900.612425	1885.324572	868.4528229	1247.293308	977.8152153	2445.551172	1175.177546	1391.644081	838.7246438	971.2337515	2851.469589	1830.359787	1816.744909	1659.396227	1972.765618	997.4475748	191.208335	820.160016	1583.662553	1155.926053	1148.152576	1200.511369	639.8556381	243.7613732	821.8369403	1182.055235	909.9288113
2016M03	402.0214217	648.7826138	3943.123687	1817.774053	1901.080345	1876.604642	864.2851478	1253.47939	978.5638028	2451.018228	1167.962574	1391.358371	826.2005976	971.2854413	2832.303155	1837.706636	1820.510691	1672.399587	1983.462554	1002.57527	191.5146469	828.0722976	1572.049694	1156.23231	1152.597931	1193.73762	637.810812	239.6914206	843.9480517	1188.872746	914.3777066
2016M04	393.4590743	647.0976883	3927.22811	1822.876018	1900.362139	1868.779711	859.6529422	1258.405314	979.2760912	2455.721088	1160.822503	1390.844493	814.7769117	971.5461554	2814.769372	1844.358769	1823.910378	1685.197236	1992.036117	1007.192913	191.8414353	834.9220883	1561.946652	1156.661165	1156.632714	1187.245071	635.6068559	236.4841222	861.6499088	1195.009199	918.745435
2016M05	385.6910151	645.1363348	3904.208305	1826.741445	1898.457807	1861.849779	854.5562061	1262.071082	979.9520805	2459.659754	1153.757334	1390.102447	804.4535864	972.0158939	2798.868239	1850.316188	1826.94397	1697.789175	1998.486308	1011.300504	192.1887001	840.7093882	1553.353427	1157.212618	1160.256923	1181.033721	633.2437696	234.1394779	874.9425118	1200.464596	923.0319963
2016M06	378.7172441	642.8985534	3874.064272	1829.370335	1895.367348	1855.814847	848.9949394	1264.476692	980.5917707	2462.834225	1146.767067	1389.132231	795.2306215	972.6946567	2784.599757	1855.578891	1829.611466	1710.175403	2002.813128	1014.898043	192.5564413	845.4341972	1546.270019	1157.886669	1163.47056	1175.10357	630.7215534	232.6574877	883.8258607	1205.238937	927.2373908
2016M07	372.5377612	640.3843441	3836.796012	1830.762688	1891.090764	1850.674914	842.9691422	1265.622144	981.1951618	2465.244501	1139.8517	1387.933848	787.108017	973.5824438	2771.963926	1860.146879	1831.912867	1722.35592	2005.016575	1017.98553	192.9446589	849.0965154	1540.696429	1158.683319	1166.273624	1169.454618	628.040207	232.0381517	888.2999553	1209.332221	931.3616182
2016M08	367.1525665	637.5937069	3792.403524	1830.918504	1885.628053	1846.42998	836.4788144	1265.50744	981.7622538	2466.890582	1133.011235	1386.507296	780.085773	974.6792552	2760.960745	1864.020153	1833.848173	1734.330727	2005.09665	1020.562964	193.3533529	851.6963427	1536.632655	1159.602566	1168.666115	1164.086865	625.1997306	232.2814698	888.3647958	1212.744448	935.4046787
2016M09	362.56166	634.5266418	3740.886809	1829.837783	1878.979216	1843.080045	829.5239561	1264.132578	982.2930466	2467.772468	1126.245672	1384.852575	774.1638894	975.985091	2751.590214	1867.198711	1835.417383	1746.099824	2003.053354	1022.630347	193.7825233	853.2336792	1534.078698	1160.644411	1170.648033	1159.000311	622.2001241	233.3874421	884.0203821	1215.475619	939.3665723
2016M10	358.7650417	631.1831488	3682.245867	1827.520524	1871.144252	1840.62511	822.1045673	1261.497558	982.7875404	2467.890159	1119.55501	1382.969686	769.3423663	977.4999511	2743.852334	1869.682555	1836.620498	1757.66321	1998.886685	1024.187677	194.2321701	853.7085249	1533.034558	1161.808854	1172.219379	1154.194957	619.0413876	235.3560685	875.2667143	1217.525733	943.2472989
2016M11	355.7627116	627.563228	3616.480697	1823.966729	1862.123163	1839.065173	814.2206479	1257.602382	983.245735	2467.243656	1112.939249	1380.858628	765.6212036	979.2238355	2737.747105	1871.471683	1837.457518	1769.020886	1992.596644	1025.234954	194.7022933	853.1208797	1533.500236	1163.095896	1173.380151	1149.670801	615.723521	238.1873491	862.1037922	1218.894791	947.0468585
2016M12	353.5546697	623.6668792	3543.591299	1819.176396	1851.915947	1838.400236	805.872198	1252.447048	983.6676305	2465.832957	1106.39839	1378.519402	763.0004014	981.1567442	2733.274526	1872.566097	1837.928442	1780.172851	1984.183231	1025.77218	195.1928929	851.4707436	1535.47573	1164.505535	1174.130351	1145.427845	612.2465244	241.8812839	844.531616	1219.582792	950.7652512
2017M01	371.4275207	603.3095532	3066.195807	1790.192653	1735.444007	1850.179011	785.2913591	1239.732668	991.0387509	2450.922005	1095.913975	1372.756404	783.2873855	997.2289484	2786.459773	1882.99498	1858.048402	1851.788639	1885.739462	1029.215853	197.6627444	826.3876742	1554.259122	1186.024393	1153.753076	1141.768623	604.4777207	274.4914158	668.366163	1203.357888	974.5119099
2017M02	369.998827	599.5394206	2995.731319	1783.892471	1727.273431	1850.819511	776.5076044	1232.321308	991.0949493	2448.517297	1089.691526	1370.094922	781.9523073	998.9954189	2782.901788	1882.279159	1856.94734	1859.983608	1876.76771	1028.589625	198.1121104	823.5511765	1558.612372	1186.840629	1154.551371	1138.075371	600.8558629	278.7335871	648.4447382	1203.364832	977.2242162
2017M03	368.5551933	596.1719322	2934.815969	1777.318978	1722.325622	1851.870448	767.7530754	1223.91408	990.8217497	2445.882775	1083.712584	1367.339353	780.8025926	1000.386427	2778.625748	1880.447818	1854.640387	1865.427292	1869.360991	1027.309995	198.4997665	820.5908078	1563.833563	1186.940864	1155.808333	1134.650624	597.2482741	282.6613408	630.5833188	1203.371777	979.0116031
2017M04	367.0966196	593.2070878	2883.449757	1770.472172	1720.600578	1853.331824	759.0277723	1214.510984	990.219152	2443.018437	1077.97715	1364.489696	779.8382416	1001.401972	2773.631651	1877.500956	1851.127543	1868.119691	1863.519305	1025.376963	198.8257126	817.5065683	1569.922693	1186.325097	1157.523964	1131.494383	593.6549543	286.274677	614.781905	1203.378721	979.8740707
2017M05	365.6231058	590.6448876	2841.632682	1763.352055	1722.0983	1855.203637	750.3316948	1204.11202	989.2871563	2439.924285	1072.485225	1361.545952	779.059254	1002.042055	2767.919499	1873.438575	1846.408808	1868.060804	1859.242651	1022.790529	199.0899487	814.2984579	1576.879762	1184.993329	1159.698262	1128.606647	590.0759035	289.5735955	601.0404967	1203.385666	979.8116188
2017M06	364.1346522	588.4853314	2809.364745	1755.958626	1726.818789	1857.485888	741.6648432	1192.717187	988.0257626	2436.600318	1067.236807	1358.508121	778.4656301	1002.306675	2761.48929	1868.260674	1840.484182	1865.250632	1856.531031	1019.550693	199.2924749	810.9664767	1584.704771	1182.94556	1162.331227	1125.987417	586.5111216	292.5580965	589.3590939	1203.39261	978.8242475
2017M07	362.6312585	586.7284194	2786.645945	1748.291885	1734.762043	1860.178577	733.0272173	1180.326486	986.4349709	2433.046537	1062.231897	1355.376202	778.0573697	1002.195833	2754.341025	1861.967253	1833.353665	1859.689175	1855.384443	1015.657456	199.4332911	807.5106245	1593.397719	1180.181789	1165.422861	1123.636691	582.9606087	295.2281799	579.7376966	1203.399554	976.9119569
2017M08	361.1129248	585.3741514	2773.476283	1740.351832	1745.928064	1863.281704	724.4188171	1166.939916	984.5147812	2429.26294	1057.470496	1352.150196	777.8344728	1001.709528	2746.474704	1854.558313	1825.017257	1851.376432	1855.802888	1011.110816	199.5123973	803.9309015	1602.958607	1176.702017	1168.973162	1121.554471	579.4243648	297.5838456	572.1763049	1203.406499	974.0747468
2017M09	359.5796511	584.4225276	2769.855758	1732.138468	1760.31685	1866.795269	715.8396427	1152.557479	982.2651934	2425.249529	1052.952602	1348.830102	777.7969395	1000.84776	2737.890327	1846.033852	1815.474958	1840.312404	1857.786367	1005.910775	199.5297935	800.2273076	1613.387434	1172.506243	1172.982131	1119.740756	575.9023898	299.6250938	566.6749187	1203.413443	970.3126173
2017M10	358.0314375	583.8735478	2775.784371	1723.651792	1777.928403	1870.719271	707.2896941	1137.179173	979.6862076	2421.006304	1048.678217	1345.415922	777.9447698	999.6105303	2728.587893	1836.393871	1804.726768	1826.497091	1861.334878	1000.057333	199.4854798	796.3998428	1624.684201	1167.594468	1177.449768	1118.195547	572.3946839	301.3519245	563.2335379	1203.420388	965.6255685
2017M11	356.4682838	583.7272122	2791.262122	1714.891804	1798.762721	1875.053711	698.7689712	1120.804999	976.7778238	2416.533263	1044.647339	1341.907654	778.2779636	997.9978377	2718.567404	1825.63837	1792.772686	1809.930493	1866.448421	993.5504878	199.3794561	792.4485072	1636.848908	1161.966692	1182.376073	1116.918843	568.9012468	302.7643375	561.8521628	1203.427332	960.0136003
2017M12	354.8901902	583.9835207	2816.28901	1705.858504	1822.819806	1879.798589	690.2774741	1103.434956	973.540042	2411.830408	1040.85997	1338.305299	778.796521	996.0096825	2707.828859	1813.76735	1779.612714	1790.612609	1873.126998	986.3902413	199.2117224	788.3733006	1649.881554	1155.622914	1187.761045	1115.910644	565.4220788	303.8623329	562.5307931	1203.434277	953.4767126
2018M01	350.4333073	593.7148803	3047.999709	1660.026652	1951.959568	1894.984237	664.0306354	1018.37422	950.72771	2358.906776	1035.969773	1321.579917	781.0230224	978.8028383	2633.959847	1757.479875	1704.171079	1657.967527	1930.521641	952.1218078	197.2518592	771.8799419	1705.948323	1116.092465	1209.780676	1112.060422	554.1690065	297.2916046	614.61531	1205.457596	901.8271797
2018M02	348.9454952	594.3958165	3083.853488	1651.979256	1978.188342	1900.129138	656.3437954	1001.810825	947.638621	2355.757898	1032.725909	1318.336056	781.8484224	976.6865506	2624.403892	1745.194637	1691.161945	1637.786622	1938.268002	944.7647486	197.0333106	768.0728376	1718.947638	1109.67909	1215.404271	1111.719746	551.0451529	298.0693371	617.3434948	1205.379938	895.2944838
2018M03	347.5629047	595.0987364	3120.985019	1645.191076	2003.36604	1905.263623	649.4323868	987.0499461	945.0276229	2354.392812	1029.782043	1315.544776	782.7953015	974.8175932	2616.748583	1733.610701	1679.509539	1619.493979	1945.517115	937.8642786	196.825657	764.6577064	1731.045681	1103.912119	1220.807821	1111.778087	548.2623448	298.8412244	620.0612286	1205.217676	889.6908989
2018M04	346.2855356	595.82364	3159.394302	1639.662112	2027.492662	1910.387693	643.2964096	974.0915832	942.8947157	2354.811518	1027.138174	1313.206078	783.8636597	973.1959658	2610.993921	1722.728068	1669.213862	1603.089601	1952.26898	931.4203978	196.6288985	761.6345483	1742.242454	1098.791553	1225.991326	1112.235444	545.8205821	299.6072663	622.7685113	1204.970811	885.016425
2018M05	345.1133881	596.5705272	3199.081338	1635.392364	2050.568207	1915.501348	637.9358637	962.9357363	941.2398994	2357.014016	1024.794303	1311.319961	785.0534969	971.8216686	2607.139905	1712.546738	1660.274914	1588.573486	1958.523597	925.4331062	196.443035	759.0033632	1752.537955	1094.317391	1230.954786	1113.091819	543.7198649	300.367463	625.465343	1204.639343	881.2710622
2018M06	344.046462	597.3393981	3240.046127	1632.381831	2072.592675	1920.604588	633.3507493	953.5824054	940.063174	2361.000307	1022.75043	1309.886426	786.3648132	970.6947016	2605.186535	1703.06671	1652.692695	1575.945634	1964.280965	919.9024037	196.2680665	756.7641513	1761.932186	1090.489634	1235.6982	1114.34721	541.9601932	301.1218144	628.1517237	1204.223271	878.4548105
2018M07	343.0847575	598.1302527	3282.288669	1630.630514	2093.566068	1925.697412	629.5410662	946.0315904	939.3645394	2366.770389	1021.006555	1308.905472	787.7976086	969.8150647	2605.133812	1694.287984	1646.467204	1565.206046	1969.541086	914.8282904	196.1039931	754.9169124	1770.425145	1087.308281	1240.221569	1116.001619	540.5415669	301.8703204	630.8276534	1203.722597	876.5676698
2018M08	342.2282745	598.943091	3325.808963	1630.138413	2113.488384	1930.779821	626.5068145	940.2832914	939.1439957	2374.324264	1019.562677	1308.377099	789.351883	969.182758	2606.981736	1686.210561	1641.598442	1556.354721	1974.303958	910.2107662	195.9508147	753.4616467	1778.016833	1084.773332	1244.524893	1118.055045	539.4639862	302.6129812	633.4931321	1203.137319	875.6096402
2018M09	341.4770131	599.7779129	3370.607009	1630.905528	2132.359623	1935.851815	624.2479942	936.3375084	939.4015429	2383.66193	1018.418796	1308.301308	791.0276365	968.7977814	2610.730306	1678.834441	1638.086409	1549.39166	1978.569582	906.0498313	195.8085314	752.398354	1784.707251	1082.884787	1248.608172	1120.507487	538.7274509	303.3497967	636.1481597	1202.467438	875.5807216
2018M10	340.8309731	600.6347185	3416.682809	1632.931858	2150.179786	1940.913394	622.7646052	934.1942414	940.137181	2394.783389	1017.574914	1308.678099	792.824869	968.6601349	2616.379522	1672.159623	1635.931104	1544.316862	1982.337957	902.3454855	195.6771431	751.7270344	1790.496397	1081.642647	1252.471406	1123.358947	538.331961	304.0807669	638.7927363	1201.712954	876.4809141
2018M11	340.2901547	601.5135077	3464.036361	1636.217404	2166.948873	1945.964557	622.0566477	933.8534904	941.35091	2407.688639	1017.031029	1309.50747	794.7435807	968.7698186	2623.929384	1666.186108	1635.132529	1541.130328	1985.609085	899.0977289	195.5566499	751.447688	1795.384273	1081.046912	1256.114595	1126.609423	538.2775167	304.8058917	641.4268618	1200.873867	878.3102177
2018M12	339.8545577	602.4142806	3512.667665	1640.762166	2182.666883	1951.005305	622.1241215	935.3152554	943.0427298	2422.377682	1016.787141	1310.789424	796.7837714	969.1268325	2633.379894	1660.913895	1635.690682	1539.832057	1988.382964	896.3065614	195.4470517	751.5603146	1799.370877	1081.09758	1259.537739	1130.258917	538.5641178	305.5251713	644.0505363	1199.950177	881.0686323
2019M01	352.3757332	606.0205422	3694.500626	1693.143081	2185.580301	1959.920538	651.6097469	1002.635083	979.7214074	2526.800866	1013.856353	1307.450766	820.23863	985.0914863	2680.549558	1647.26891	1690.330586	1586.870331	1984.867083	875.8301182	197.2102946	757.7704769	1803.668786	1100.520109	1261.772163	1155.445753	545.4418234	311.5864292	643.4784209	1194.909132	920.4282913
2019M02	351.6113534	606.8526879	3740.152167	1698.251998	2199.689313	1964.777452	652.0262911	1005.014234	980.9214888	2541.367268	1014.337785	1309.850744	821.6283583	985.298672	2692.298485	1643.780033	1691.389958	1587.399709	1986.889508	874.7133262	197.0443629	758.4276554	1805.801971	1101.077903	1264.79586	1159.006358	546.1482752	312.069634	646.214844	1193.985442	923.5481952
2019M03	350.4129692	607.5942225	3781.546192	1702.665853	2213.240404	1969.460949	652.0164741	1006.508257	981.1517407	2554.027238	1015.24454	1312.916164	822.2461452	985.1086992	2704.445185	1641.373188	1691.59382	1587.86847	1988.657728	874.8143206	196.8112026	759.2374129	1806.983008	1101.496418	1267.640156	1162.079057	546.9335323	312.3226092	649.0744666	1193.146355	926.1004772
2019M04	348.7805806	608.2451463	3818.682701	1706.384647	2226.233572	1973.971028	651.5802961	1007.11715	980.4121631	2564.780776	1016.576616	1316.647026	822.0919906	984.5215681	2716.989656	1640.048376	1690.942172	1588.276617	1990.171742	876.1331012	196.5108137	760.1997491	1807.211896	1101.775653	1270.305049	1164.66385	547.7975945	312.345355	652.0572887	1192.391871	928.0851375
2019M05	346.7141876	608.8054591	3851.561694	1709.40838	2238.668818	1978.307688	650.717757	1006.840913	978.7027562	2573.627881	1018.334015	1321.043332	821.1658946	983.5372786	2729.931899	1639.805597	1689.435014	1588.624148	1991.43155	878.6696681	196.1431962	761.3146643	1806.488637	1101.915609	1272.790542	1166.760738	548.740462	312.1378713	655.1633105	1191.72199	929.502176
2019M06	344.2137903	609.275161	3880.183171	1711.737051	2250.546143	1982.470931	649.4288568	1005.679548	976.0235199	2580.568554	1020.516736	1326.10508	819.4678572	982.1558307	2743.271914	1640.644851	1687.072346	1588.911063	1992.437152	882.4240213	195.7083502	762.5821583	1804.813229	1101.916287	1275.096633	1168.36972	549.7621347	311.700158	658.3925318	1191.136712	930.3515926
2019M07	341.2793885	609.6542519	3904.547132	1713.370661	2261.865546	1986.460756	647.7135956	1003.633053	972.3744541	2585.602795	1023.124778	1331.83227	816.9978783	980.3772244	2757.009701	1642.566138	1683.854169	1589.137363	1993.188548	887.3961608	195.2062756	764.0022311	1802.185672	1101.777684	1277.223322	1169.490797	550.8626127	311.0322153	661.7449526	1190.636038	930.6333875
2019M08	337.9109824	609.9427319	3924.653577	1714.30921	2272.627026	1990.277162	645.5719733	1000.701428	967.755559	2588.730603	1026.158143	1338.224904	813.7559579	978.2014597	2771.14526	1645.569457	1679.780481	1589.303047	1993.685739	893.5860866	194.6369724	765.5748828	1798.605967	1101.499803	1279.17061	1170.123967	552.0418958	310.134043	665.220573	1190.219967	930.3475605
2019M09	334.1085719	610.1406009	3940.502506	1714.552697	2282.830585	1993.92015	643.0039899	996.8846747	962.1668344	2589.951979	1029.61683	1345.282979	809.7420961	975.6285367	2785.678591	1649.65481	1674.851284	1589.408116	1993.928724	900.9937987	194.0004406	767.3001134	1794.074114	1101.082643	1280.938497	1170.269232	553.2999842	309.0056413	668.8193929	1189.888498	929.4941117
2019M10	329.872157	610.247859	3952.093919	1714.101123	2292.476222	1997.389721	640.0096454	992.1827918	955.6082805	2589.266923	1033.500839	1353.006498	804.9562929	972.6584553	2800.609694	1654.822195	1669.066576	1589.45257	1993.917504	909.6192971	193.2966803	769.1779228	1788.590113	1100.526203	1282.526982	1169.926591	554.6368779	307.64701	672.5414125	1189.641633	928.0730412
2019M11	325.2017377	610.2645061	3959.427816	1712.954488	2301.563938	2000.685873	636.5889398	986.5957796	948.0798971	2586.675434	1037.81017	1361.395459	799.3985482	969.2912155	2815.938568	1661.071613	1662.426359	1589.436408	1993.652077	919.4625818	192.5256914	771.2083111	1782.153963	1099.830485	1283.936065	1169.096045	556.0525767	306.0581493	676.3866315	1189.479371	926.0843488
2019M12	320.097314	610.1905423	3962.504196	1711.112791	2310.093731	2003.808607	632.7418732	980.1236381	939.5816843	2582.177513	1042.544823	1370.449863	793.0688621	965.5268174	2831.665215	1668.403064	1654.930632	1589.35963	1993.132445	930.5236528	191.6874739	773.3912783	1774.765665	1098.995487	1285.165747	1167.777592	557.5470808	304.239059	680.3550501	1189.401713	923.5280346
2020M01	314.5588859	610.0259675	3961.323061	1708.576033	2318.065602	2006.757924	628.4684455	972.7663672	930.1136421	2575.77316	1047.704798	1380.16971	785.9672346	961.3652608	2847.789634	1676.816548	1646.579395	1589.222237	1992.358607	942.8025101	190.7820279	775.7268243	1766.425219	1098.02121	1286.216028	1165.971234	559.1203901	302.1897393	684.4466683	1189.408657	920.4040986
2020M02	308.5864534	609.7707818	3955.88441	1705.344214	2325.479552	2009.533822	623.7686567	964.523967	919.6757705	2567.462374	1053.290095	1390.554999	778.0936656	956.8065459	2864.311824	1686.312065	1637.372648	1589.024229	1991.330563	956.2991537	189.8093533	778.2149491	1757.132625	1096.907654	1287.086907	1163.676971	560.7725046	299.91019	688.661486	1189.500205	916.7125408
2020M03	302.1800165	609.4249852	3946.188242	1701.417334	2332.33558	2012.136302	618.6425069	955.3964376	908.2680694	2557.245156	1059.300714	1401.605731	769.4481551	951.8506726	2881.231786	1696.889615	1627.310391	1588.765605	1990.048314	971.0135836	188.7694501	780.8556529	1746.887882	1095.654819	1287.778385	1160.894801	562.5034244	297.4004112	692.9995033	1189.676356	912.4533612
2020M04	295.3395753	608.9885776	3932.234559	1696.795392	2338.633685	2014.565364	613.089996	945.3837788	895.890539	2545.121505	1065.736655	1413.321905	760.0307033	946.497641	2898.549521	1708.549197	1616.392624	1588.446366	1988.511859	986.9457998	187.6623183	783.6489354	1735.690991	1094.262704	1288.290461	1157.624726	564.3131494	294.6604029	697.4607202	1189.937109	907.6265598
2020M05	288.0651296	608.461559	3914.023359	1691.478389	2344.373869	2016.821008	607.1111239	934.4859906	882.5431792	2531.091423	1072.597918	1425.703522	749.8413099	940.7474509	2916.265027	1721.290813	1604.619347	1588.066511	1986.721198	1004.095802	186.4879579	786.5947969	1723.541951	1092.731311	1288.623135	1153.866745	566.2016796	291.6901652	702.0451366	1190.282467	902.2321366
2020M06	280.3566796	607.8439295	3891.554644	1685.466324	2349.556131	2018.903234	600.7058909	922.7030732	868.2259899	2515.154907	1079.884504	1438.750582	738.8799752	934.6001025	2934.378305	1735.114461	1591.990561	1587.626041	1984.676331	1022.463591	185.246369	789.6932372	1710.440763	1091.060638	1288.776408	1149.620859	568.1690151	288.4896979	706.7527525	1190.712427	896.2700916
2020M07	272.2142251	607.1356891	3864.828412	1678.759199	2354.180472	2020.812042	593.8742967	910.0350265	852.9389712	2497.31196	1087.596411	1452.463084	727.1466989	928.0555957	2952.889355	1750.020142	1578.506264	1587.124955	1982.377259	1042.049166	183.9375515	792.9442563	1696.387427	1089.250686	1288.75028	1144.887067	570.2151557	285.0590011	711.583568	1191.22699	889.7404248
2020M08	263.6377663	606.3368377	3833.844664	1671.357012	2358.24689	2022.547432	586.6163415	896.4818504	836.6821232	2477.56258	1095.733641	1466.841029	714.6414813	921.1139305	2971.798177	1766.007856	1564.166458	1586.563254	1979.82398	1062.852528	182.5615055	796.3478543	1681.381943	1087.301455	1288.54475	1139.665369	572.3401016	281.3980748	716.5375831	1191.826157	882.6431362
2020M09	254.6273031	605.4473754	3798.603401	1663.259763	2361.755386	2024.109404	578.9320252	882.043545	819.4554457	2455.906768	1104.296192	1481.884417	701.3643222	913.7751069	2991.104771	1783.077603	1548.971141	1585.940937	1977.016497	1084.873675	181.1182308	799.9040312	1665.42431	1085.212945	1288.159819	1133.955765	574.5438528	277.506919	721.6147977	1192.509927	874.9782257
2020M10	245.1828355	604.4673021	3759.104621	1654.467454	2364.705961	2025.497958	570.8213478	866.7201103	801.2589388	2432.344523	1113.284066	1497.593247	687.3152216	906.039125	3010.809137	1801.229383	1532.920315	1585.258005	1973.954807	1108.112609	179.6077276	803.6127869	1648.514529	1082.985156	1287.595486	1127.758255	576.8264091	273.3855337	726.8152119	1193.278299	866.7456935
2020M11	235.3043635	603.3966179	3715.348325	1644.980083	2367.098614	2026.713094	562.2843093	850.5115463	782.0926025	2406.875846	1122.697262	1513.96752	672.4941796	897.9059847	3030.911275	1820.463195	1516.013979	1584.514458	1970.638911	1132.56933	178.0299958	807.4741215	1630.6526	1080.618088	1286.851752	1121.07284	579.1877707	269.0339189	732.1388257	1194.131275	857.9455394
2020M12	224.9918871	602.2353227	3667.334513	1634.79765	2368.933344	2027.754812	553.3209098	833.417853	761.9564367	2379.500737	1132.535779	1531.007236	656.9011962	889.375686	3051.411184	1840.779041	1498.252133	1583.710294	1967.06881	1158.243836	176.3850355	811.4880349	1611.838523	1078.11174	1285.928616	1113.899519	581.6279375	264.4520746	737.585639	1195.068855	848.5777636
