# Supplementary material for: MDL: Industrial carbon emission prediction method based on meta-learning and diff long short-term memory networks
Source: PLoS One. 2024 Sep 6;19(9):e0307915. doi: 10.1371/journal.pone.0307915 (PMC11379199; doi:10.1371/journal.pone.0307915)
Supplement: S1 Data — (ZIP) [file pone.0307915.s001.zip › relevant data/train_data.csv]

Ê±¼ä	±±¾©	Ìì½ò	ºÓ±±	É½Î÷	ÄÚÃÉ¹Å	ÁÉÄþ	¼ªÁÖ	ºÚÁú½­	ÉÏº£	½­ËÕ	Õã½­	°²»Õ	¸£½¨	½­Î÷	É½¶«	ºÓÄÏ	ºþ±±	ºþÄÏ	¹ã¶«	¹ãÎ÷	º£ÄÏ	ÖØÇì	ËÄ´¨	¹óÖÝ	ÔÆÄÏ	ÉÂÎ÷	¸ÊËà	Çàº£	ÄþÏÄ	ÐÂ½®	ÐÂ½®¹¤Òµ
1995M01	388.4296537	389.5148973	1232.061521	852.2350658	374.2382177	1085.049115	521.5104766	492.9178703	495.3876154	939.1200932	513.3423944	561.7628358	246.2226853	364.0652309	950.4433867	848.5983106	787.0324427	723.8872414	751.3632105	347.3349439	24.76588154	312.6441485	928.3473103	467.297853	331.8533948	399.1610201	320.1811387	66.53711194	79.95322715	350.2813441	164.7972494
1995M02	391.758887	380.3008927	1219.96193	853.4046594	371.7005405	1058.154848	527.095441	490.1977383	486.4440126	937.7620806	517.1390998	562.6258692	247.6808699	358.9035239	945.1910549	842.3643858	792.7169441	739.3933882	749.2824144	347.2618913	25.32925644	313.980352	967.3871358	468.5210032	336.0109601	408.6514983	323.994409	66.28938135	78.51208127	360.8291163	168.8679546
1995M03	394.896427	371.503422	1208.459933	854.5486334	369.4594344	1032.471613	532.3360587	487.6627582	478.0710588	936.1963832	520.6370582	563.4873879	249.0929058	353.9414903	940.106809	836.3705356	798.2212183	753.7288783	747.266103	347.1187983	25.88803217	315.3460272	1003.436951	469.8507192	340.0052881	417.4993139	327.5182581	66.05915186	77.17625783	370.7803934	172.7640083
1995M04	397.8422735	363.1224853	1197.55553	855.6669878	367.5148995	1007.99941	537.2323299	485.3129303	470.2687537	934.423001	523.8362695	564.3473919	250.4587928	349.1791299	935.190649	830.6167598	803.5452653	766.8937115	745.3142761	346.905665	26.44220874	316.7411742	1036.496756	471.2870011	343.8363788	425.7044669	330.752686	65.84642348	75.94575682	380.1351756	176.4854108
1995M05	400.5964266	355.1580825	1187.24872	856.7597225	365.8669356	984.738238	541.7842544	483.1482544	463.0370976	932.441934	526.7367337	565.2058812	251.778531	344.6164428	930.4425749	825.1030585	808.689085	778.8878879	743.426934	346.6224914	26.99178613	318.165793	1066.56655	472.8298487	347.5042324	433.2669572	333.6976928	65.65119621	74.82057826	388.8934627	180.0321618
1995M06	403.1588862	347.6102136	1177.539505	857.8268377	364.5155429	962.6880983	545.9918323	481.1687305	456.3760903	930.2531822	529.3384508	566.0628558	253.0521203	340.2534291	925.8625867	819.8294316	813.6526775	789.7114074	741.6040765	346.2692774	27.53676436	319.6198835	1093.646334	474.4792622	351.0088487	440.1867849	336.3532783	65.47347005	73.80072213	397.0552548	183.4042615
1995M07	405.5296525	340.4788787	1168.427884	858.8683332	363.4607212	941.8489903	549.8550636	479.3743587	450.2857319	927.8567457	531.6414208	566.9183157	254.2795609	336.0900886	921.4506843	814.7958792	818.4360427	799.3642701	739.8457036	345.8460231	28.07714342	321.1034458	1117.736107	476.2352414	354.3502277	446.4639501	338.7194426	65.31324499	72.88618845	404.6205519	186.6017098
1995M08	407.7087254	333.7640777	1159.913856	859.8842091	362.7024707	922.2209141	553.3739483	477.7651389	444.7660223	925.2526243	533.6456438	567.7722608	255.4608526	332.1264214	917.2068678	810.0024013	823.0391807	807.846476	738.1518154	345.3527285	28.61292331	322.6164799	1138.83587	478.0977865	357.5283696	452.0984525	340.7961858	65.17052104	72.0769772	411.589354	189.6245068
1995M09	409.6961048	327.4658107	1151.997423	860.8744654	362.2407913	903.8038696	556.5484863	476.3410712	439.8169616	922.4408182	535.3511196	568.6246913	256.5959955	328.3624275	913.1311372	805.4489978	827.4620915	815.158025	736.5224118	344.7893935	29.14410403	324.1589857	1156.945623	480.0668973	360.5432741	457.0902924	342.5835078	65.0452982	71.3730884	417.9616611	192.4726524
1995M10	411.4917909	321.5840776	1144.678583	861.8391021	362.075683	886.597857	559.3786777	475.1021555	435.4385498	919.4213273	536.7578484	569.4756071	257.6849895	324.7981069	909.2234924	801.1356688	831.704775	821.2989172	734.9574928	344.1560182	29.67068559	325.7309633	1172.065365	482.142574	363.3949415	461.4394697	344.0814085	64.93757647	70.77452203	423.7374732	195.1461467
1995M11	413.0957835	316.1188785	1137.957337	862.7781191	362.2071458	870.6028761	561.8645226	474.0483919	431.6307868	916.1941516	537.8658301	570.3250082	258.7278348	321.4334597	905.4839335	797.0624143	835.7672313	826.2691526	733.4570586	343.4526026	30.19266797	327.3324126	1184.195097	484.3248165	366.0833716	465.1459843	345.2898881	64.84735584	70.28127811	428.9167902	197.6449896
1995M12	414.5080827	311.0702132	1131.833686	863.6915166	362.6351798	855.818927	564.0060207	473.1797803	428.3936727	912.7592911	538.6750648	571.1728945	259.7245312	318.2684857	901.9124605	793.2292343	839.6494604	830.0687311	732.0211089	342.6791466	30.71005119	328.9633337	1193.334818	486.6136247	368.6085645	468.2098363	346.2089465	64.77463632	69.89335662	433.4996123	199.9691811
1996M01	415.7286885	306.438082	1126.307628	864.5792944	363.3597848	842.2460096	565.8031723	472.4963207	425.7272075	909.1167458	539.1855523	572.0192662	260.6750788	315.303185	898.5090734	789.6361287	843.3514622	832.6976528	730.6496439	341.8356503	31.22283524	330.6237266	1199.484529	489.0089988	370.9705202	470.6310257	346.8385837	64.71941791	69.61075757	437.4859393	202.1187213
1996M02	416.757601	302.2224846	1121.379164	865.4414526	364.380961	829.8841241	567.2559773	471.9980132	423.6313911	905.2665158	539.3972928	572.8641232	261.5794775	312.5375576	895.2737721	786.2830976	846.8732368	834.1559177	729.3426636	340.9221137	31.73102012	332.3135912	1202.644229	491.5109386	373.1692386	472.4095525	347.1787997	64.6817006	69.43348097	440.8757713	204.0936101
1996M03	417.5948199	298.4234212	1117.048293	866.2779912	365.6987083	818.7332703	568.3644356	471.6848577	422.1062236	901.2086009	539.3102861	573.7074654	262.4377275	309.9716035	892.2065567	783.1701409	850.2147841	834.4435258	728.1001679	339.9385367	32.23460583	334.0329276	1202.813919	494.1194443	375.2047198	473.5454166	347.2295945	64.66148441	69.3615268	443.6691083	205.8938475
1996M04	418.2403455	295.0408918	1113.315017	867.0889102	367.3130266	808.7934483	569.1285473	471.5568543	421.1517049	896.9430013	538.9245324	574.549293	263.2498286	307.6053227	889.3074272	780.2972587	853.3761042	833.560477	726.9221569	338.8849194	32.73359237	335.7817357	1199.993599	496.8345158	377.0769637	474.0386182	346.9909681	64.65876932	69.39489507	445.8659503	207.5194336
1996M05	418.6941777	292.0748962	1110.179335	867.8742096	369.2239162	800.064658	569.5483124	471.614003	420.7678351	892.4697168	538.2400317	575.3896058	264.0157809	305.4387152	886.5763836	777.664451	856.3571971	831.5067713	725.8086305	337.7612618	33.22797975	337.5600156	1194.183268	499.656153	378.7859704	473.8891571	346.4629205	64.67355533	69.53358578	447.4662973	208.9703684
1996M06	418.9563165	289.5254346	1107.641247	868.6338894	371.4313768	792.5468996	569.6237309	471.8563036	420.9546142	887.7887476	537.2567838	576.228404	264.7355844	303.471781	884.0134258	775.2717178	859.1580627	828.2824089	724.7595887	336.5675638	33.71776795	339.3677673	1185.382927	502.5843561	380.3317399	473.0970334	345.6454518	64.70584246	69.77759894	448.4701493	210.2466517
1996M07	419.0267618	287.392507	1105.700752	869.3679495	373.9354085	786.2401729	569.3548027	472.2837564	421.7120422	882.9000936	535.9747888	577.0656874	265.409239	301.7045201	881.618554	773.119059	861.7787011	823.8873896	723.7750316	335.3038255	34.20295699	341.2049908	1173.592575	505.6191249	381.7142722	471.662247	344.5385618	64.75563069	70.12693453	448.8775062	211.3482838
1996M08	418.9055137	285.6761133	1104.357851	870.07639	376.7360114	781.144478	568.741528	472.8963611	423.040119	877.8037548	534.3940468	577.9014562	266.0367448	300.1369325	879.3917679	771.2064747	864.2191122	818.3217134	722.8549592	333.9700469	34.68354686	343.0716859	1158.812213	508.7604596	382.9335672	469.5847981	343.1422507	64.82292003	70.58159256	448.6883682	212.2752644
1996M09	418.5925723	284.3762535	1103.612545	870.7592109	379.8331853	777.2598149	567.7839066	473.694118	424.9388447	872.4997312	532.5145577	578.7357102	266.6181018	298.7690183	877.3330678	769.5339649	866.4792961	811.5853805	721.9993714	332.5662279	35.15953756	344.9678529	1141.04184	512.0083601	383.989625	466.8646865	341.4565183	64.90771048	71.14157303	447.9027351	213.0275937
1996M10	418.0879374	283.4929277	1103.464832	871.4164122	383.2269304	774.5861835	566.4819386	474.6770268	427.4082192	866.9880229	530.3363215	579.5684496	267.15331	297.6007773	875.4424535	768.1015295	868.5592528	803.6783907	721.2082682	331.0923686	35.63092909	346.8934916	1120.281457	515.3628263	384.8824455	463.5019123	339.4813648	65.01000204	71.80687594	446.520607	213.6052716
1996M11	417.3916091	283.0261358	1103.914713	872.0479939	386.9172466	773.1235839	564.835624	475.8450877	430.4482426	861.2686297	527.8593382	580.3996742	267.6423693	296.6322096	873.7199252	766.9091686	870.4589823	794.600744	720.4816497	329.5484689	36.09772145	348.8486021	1096.531064	518.8238584	385.6120288	459.4964755	337.2167901	65.1297947	72.57750129	444.5419839	214.0082982
1996M12	416.5035874	282.9758779	1104.962188	872.653956	390.9041339	772.8720161	562.8449627	477.1983007	434.0589149	855.3415518	525.0836078	581.2293842	268.0852798	295.8633151	872.1654826	765.9568821	872.1784844	784.3524406	719.8195159	327.9345289	36.55991465	350.8331843	1069.79066	522.3914563	386.1783749	454.8483761	334.6627942	65.26708847	73.45344908	441.9668658	214.2366734
1997M01	406.7825141	293.4104964	1122.616132	876.0829389	413.3980007	806.5601253	567.8319796	490.770631	457.7866491	827.3832741	504.3654043	574.0659101	266.6973313	300.722257	842.1780687	765.5634962	872.2377416	719.2992665	714.9714827	321.11913	38.36094089	350.0367917	906.9231126	531.4741859	387.6364875	425.7655818	319.5978056	66.45559988	78.79911486	419.6420576	211.2349576
1997M02	405.87368	293.7708584	1124.187094	876.5181383	417.2139572	807.3573912	564.8454073	491.9892264	461.7184899	821.9564985	501.732476	575.2279054	267.1228271	300.1249541	842.1598423	765.0779814	873.658888	708.960036	714.6166559	319.5804137	38.75756796	352.1982383	879.7888612	535.0279825	387.8320932	420.8304242	316.9777605	66.58452315	79.70258604	416.6775801	211.2422303
1997M03	405.135727	294.1253064	1125.683948	876.8081948	420.5624117	807.992459	561.2072706	492.8880523	465.4008503	817.2377101	499.5410968	576.7237009	267.577057	299.4995694	843.5097461	764.8191637	874.9619058	699.7005352	714.5046516	318.1869612	39.09322808	354.5070775	855.2507729	538.4614121	387.8201958	416.2508711	314.5810874	66.68757479	80.52825817	413.920238	211.203052
1997M04	404.5686551	294.4738404	1127.106696	876.9531083	423.4433642	808.4653287	556.9175694	493.4671085	468.8337304	813.2269089	497.7912667	578.5532964	268.0600211	298.8461029	846.2277802	764.7870432	876.1467949	691.5207642	714.6354697	316.9387728	39.36792125	356.9633093	833.3088475	541.7744747	387.6007953	412.0269224	312.4077864	66.76475483	81.27613124	411.3700315	211.1174226
1997M05	404.1724642	294.8164603	1128.455336	876.9528788	425.8568148	808.7760003	551.9763038	493.7263952	472.0171301	809.9240948	496.4829857	580.716692	268.5717193	298.1645547	850.3139445	764.9816198	877.2135555	684.4207229	715.0091102	315.8358482	39.58164746	359.5669337	813.9630851	544.9671702	387.1738916	408.1585782	310.4578573	66.81606325	81.94620527	409.0269606	210.985342
1997M06	403.9471544	295.1531663	1129.729869	876.8075063	427.8027634	808.9244738	546.3834737	493.6659123	474.9510494	807.3292679	495.6162538	583.2138877	269.1121516	297.4549246	855.768239	765.4028936	878.1621875	678.4004114	715.6255732	314.8781876	39.73440672	362.3179507	797.2134857	548.0394987	386.5394848	404.6458385	308.7313003	66.84150005	82.53848024	406.8910252	210.8068104
1997M07	403.8927257	295.4839583	1130.930296	876.5169908	429.28121	808.9107492	540.1390792	493.2856599	477.6354884	805.4424282	495.1910711	586.0448835	269.6813181	296.7172128	862.5906638	766.0508646	878.992691	673.4598296	716.4848586	314.065791	39.82619902	365.2163603	783.0600492	550.9914602	385.6975749	401.4887033	307.2281153	66.84106524	83.05295616	404.9622254	210.5818277
1997M08	404.009178	295.8088363	1132.056614	876.0813323	430.2921547	808.7348266	533.2431203	492.5856378	480.0704471	804.2635757	495.2074375	589.2096794	270.2792186	295.9514191	870.7812188	766.9255327	879.7050658	669.5989776	717.5869664	313.3986583	39.85702437	368.2621625	771.5027757	553.8230546	384.6481618	398.6871725	305.9483023	66.81475882	83.48963303	403.2405611	210.3103939
1997M09	404.2965113	296.1278003	1133.108826	875.5005309	430.8355974	808.3967059	525.6955969	491.5658462	482.2559253	803.7927103	495.665353	592.7082753	270.9058533	295.1575437	880.3399041	768.0268979	880.299312	666.8178554	718.9318967	312.8767895	39.82688277	371.4553573	762.5416652	556.534282	383.3912457	396.2412462	304.8918614	66.76258078	83.84851084	401.7260323	209.992509
1997M10	404.7547258	296.4408503	1134.086931	874.7745864	430.9115381	807.896387	517.4965091	490.226285	484.1919233	804.0298321	496.5648176	596.5406714	271.5612221	294.3355865	891.2667196	769.3549603	880.7754297	665.1164629	720.5196495	312.5001847	39.73577421	374.7959447	756.1767177	559.1251424	381.9268264	394.1509243	304.0587925	66.68453113	84.12958961	400.4186391	209.628173
1997M11	405.3838213	296.7479863	1134.990928	873.903499	430.5199769	807.2338701	508.6458569	488.5669543	485.8784408	804.974941	497.9058313	600.7068676	272.2453251	293.4855475	903.5616653	770.9097199	881.1334187	664.4948001	722.3502246	312.2688438	39.5836987	378.2839247	752.4079332	561.5956357	380.2549039	392.4162069	303.4490955	66.58060986	84.33286932	399.3183815	209.2173859
1997M12	406.1837978	297.0492083	1135.820819	872.8872686	429.6609137	806.4091551	499.1436402	486.5878539	487.315478	806.6280371	499.6883941	605.2068638	272.9581621	292.6074267	917.2247413	772.6911766	881.3732792	664.9528672	724.4236222	312.1827668	39.37065624	381.9192973	751.2353116	563.945762	378.3754784	391.037094	303.0627706	66.45081698	84.45834999	398.4252594	208.7601477
1998M01	411.945553	299.3445535	1131.307798	869.7035315	415.6792253	802.3053124	458.4915098	468.819396	482.0008974	835.4926298	516.8988212	624.9631393	274.0727173	291.3423751	998.2907281	783.6319459	873.0238859	726.6970429	737.1323001	314.2042934	35.58859038	389.8261884	833.8412398	571.8351101	374.2222254	409.4954549	308.9567103	60.98707937	80.94024938	400.4078016	206.7229891
1998M02	412.886275	299.5500299	1132.210543	868.4818696	414.4161424	801.2869815	448.9658152	466.8498302	483.2117909	837.4496649	518.9356859	629.5046177	274.827373	290.4231473	1011.919374	785.4920019	873.382921	726.7884277	739.2552954	314.3264084	35.40080518	393.583306	834.4546902	573.707037	372.0144925	408.0101299	308.7629941	61.02825961	81.05974518	399.8169844	206.2371901
1998M03	413.7968613	299.6656745	1133.260249	867.199919	413.2165417	800.2372327	440.0682073	465.2095684	484.4460209	839.0026518	520.7853032	633.7537782	275.595113	289.4908943	1024.145461	787.2039599	873.9792594	725.4334004	741.185066	314.5114515	35.29924422	397.3147759	834.2580496	575.2211317	369.6859554	406.0629882	308.5385145	61.2662846	81.25105517	399.3213364	205.7692814
1998M04	414.6773121	299.6914876	1134.456917	865.8576799	412.0804232	799.1560662	431.7986859	463.8986106	485.7035876	840.1515905	522.4476732	637.7106208	276.3759376	288.5456162	1034.968988	788.7678201	874.812901	722.6319612	742.9216118	314.7594225	35.28390748	401.0205982	833.251318	576.377394	367.2366141	403.6540299	308.2832717	61.70115432	81.51417934	398.9208578	205.3192629
1998M05	415.5276273	299.627469	1135.800546	864.4551522	411.007787	798.0434817	424.1572511	462.9169569	486.9844908	840.896481	523.9227959	641.3751456	277.1698465	287.5873129	1044.389954	790.1835824	875.8838458	718.3841099	744.4649329	315.0703216	35.35479496	404.7007728	831.4344954	577.175824	364.6664686	400.7832549	307.9972655	62.33286879	81.8491177	398.6155484	204.8871347
1998M06	416.3478068	299.4736187	1137.291137	862.9923359	409.998633	796.8994795	417.1439029	462.2646072	488.2887307	841.2373234	525.2106712	644.7473524	277.97684	286.6159843	1052.408361	791.4512467	877.1920938	712.6898466	745.8150292	315.4441487	35.51190667	408.3552998	828.8075817	577.6164218	361.9755189	397.4506634	307.6804959	63.16142799	82.25587026	398.4054084	204.4728968
1998M07	417.1378507	299.2299368	1138.92869	861.4692311	409.0529612	795.7240594	410.7586412	461.9415615	489.6163071	841.1741175	526.3112993	647.8272412	278.7969178	285.6316306	1059.024208	792.5708132	878.7376451	705.5491712	746.9719007	315.8809038	35.75524261	411.9841791	825.3705771	577.6991872	359.163765	393.6562552	307.332963	64.18683194	82.734437	398.2904377	204.0765492
1998M08	417.897759	298.8964233	1140.713203	859.8858377	408.1707716	794.5172215	405.0014662	461.9478199	490.9672201	840.7068635	527.22468	650.6148122	279.6300801	284.6342517	1064.237496	793.5422818	880.5204997	696.9620839	747.9355476	316.3805869	36.08480277	415.5874108	821.1234814	577.4241204	356.2312068	389.4000304	306.9546668	65.40908063	83.28481792	398.2706362	203.6980918
1998M09	418.6275316	298.4730781	1142.644679	858.2421557	407.3520643	793.2789658	399.8723777	462.2833824	492.3414698	839.8355613	527.9508134	653.1100653	280.4763269	283.6238476	1068.048223	794.3656525	882.5406574	686.9285845	748.7059696	316.943198	36.50058716	419.1649948	816.0662947	576.7912212	353.1778445	384.6819889	306.5456073	66.82817405	83.90701304	398.3460041	203.3375247
1998M10	419.3271687	297.9599012	1144.723116	856.5381852	406.5968392	792.0092922	395.3713758	462.9482489	493.739056	838.5602109	528.4896994	655.3130004	281.3356581	282.6004184	1070.456391	795.0409252	884.7981184	675.4486732	749.283167	317.5687371	37.00259577	422.7169312	810.199017	575.8004897	350.003678	379.5021309	306.1057845	68.44411222	84.60102234	398.5165413	202.9948479
1998M11	419.9966701	297.3568928	1146.948514	854.7739261	405.9050963	790.7082008	391.4984605	463.9424195	495.1599789	836.8808123	528.8413382	657.2236177	282.2080737	281.5639639	1071.461998	795.5681001	887.2928826	662.5223498	749.6671396	318.2572043	37.59082861	426.2432199	803.5216483	574.451926	346.7087072	373.8604562	305.6351983	70.25689513	85.36684584	398.7822477	202.6700614
1998M12	420.636036	296.6640526	1149.320874	852.9493784	405.2768357	789.3756916	388.2536318	465.265894	496.6042383	834.7973655	529.0057296	658.841917	283.0935738	280.5144843	1071.065046	795.9471771	890.0249501	648.1496143	749.8578874	319.0085995	38.26528567	429.743861	796.0341885	572.7455299	343.2929322	367.7569649	305.1338487	72.26652278	86.20448352	399.1431235	202.3631651
1999M01	421.1451218	284.0815696	1156.393164	841.3033708	402.6668386	756.5383736	389.6933369	486.5010582	498.3535436	824.0653073	522.9396419	652.3826056	283.6574112	279.3400601	1061.896986	789.3494366	906.8231922	575.1108403	741.3721387	321.312997	42.00386325	436.9096238	760.8031188	561.4828627	326.2150462	343.5444367	302.2042726	85.98670706	92.80227975	404.5866046	202.8506741
1999M02	421.7284182	283.7041631	1158.868413	839.7678057	402.2513558	756.4635905	387.5344808	487.6615023	499.8326563	821.5196898	522.9831009	653.7429248	284.5831255	278.269226	1059.004084	789.7188375	909.4496337	560.2461044	741.5323786	322.1277276	42.72582207	440.2041122	752.8255548	559.4467505	323.1258296	337.257755	301.7419893	87.90693138	93.54487401	404.928556	202.5469774
1999M03	422.2857809	283.732022	1161.299591	838.5815116	401.9851686	757.6779516	385.8335106	488.329612	501.3232856	818.91595	523.0928747	655.1375817	285.5359696	277.1900626	1055.017792	790.2266602	911.7331462	546.3357799	741.8553351	322.9428656	43.40905842	443.3180954	745.1679774	557.4387545	320.4839754	331.2496994	301.3495355	89.54090764	94.12061068	405.1564135	202.2285898
1999M04	422.8172098	284.1651462	1163.686696	837.7444885	401.868277	760.1814566	384.5904265	488.5053871	502.8254315	816.2540876	523.2689634	656.5665763	286.5159435	276.10257	1049.93811	790.8729047	913.6737295	533.3798669	742.3410084	323.7584111	44.05357229	446.2515735	737.8303868	555.4588746	318.2894838	325.52027	301.0269112	90.88863583	94.52948974	405.2701774	201.8955115
1999M05	423.322705	285.0035357	1166.029729	837.2567365	401.900681	763.9741057	383.8052283	488.1888277	504.3390941	813.5341028	523.5113669	658.0299086	287.5230472	275.0067481	1043.765038	791.6575709	915.2713837	521.3783654	742.9893984	324.5743639	44.6593637	449.0045465	730.8127829	553.507111	316.5423547	320.0694669	300.7741165	91.95011595	94.77151119	405.2698475	201.5477424
1999M06	423.8022664	286.2471906	1168.32869	837.1182556	402.0823806	769.0558988	383.4779162	487.3799338	505.8642733	810.7559956	523.8200853	659.5275787	288.5572806	273.9025969	1036.498576	792.580659	916.5261087	510.3312753	743.8005051	325.3907242	45.22643263	451.5770144	724.1151657	551.5834635	315.2425881	314.8972899	300.5911513	92.72534801	94.84667504	405.1554238	201.1852826
1999M07	424.2558941	287.8961107	1170.583578	837.3290458	402.4133758	775.4268359	383.60849	486.0787054	507.4009691	807.9197658	524.1951186	661.0595865	289.6186439	272.7901164	1028.138724	793.6421689	917.4379047	500.2385967	744.7743286	326.2074919	45.75477909	453.9689773	717.7375352	549.6879322	314.3901841	310.003739	300.4780156	93.214332	94.75498129	404.9269064	200.8081319
1999M08	424.683588	289.9502962	1172.794395	837.889107	402.8936666	783.0869171	384.1969498	484.2851425	508.9491815	805.0254137	524.6364666	662.6259321	290.7071369	271.6693067	1018.685482	794.8421006	918.0067715	491.1003296	745.9108688	327.024667	46.24440307	456.180435	711.6798914	547.8205171	313.9851425	305.3888144	300.4347095	93.41706792	94.49642994	404.5842952	200.4162905
1999M09	425.0853481	292.4097471	1174.961139	838.7984393	403.523253	792.0361423	385.2432956	481.9992451	510.5089106	802.072939	525.1441296	664.2266154	291.8227597	270.5401677	1008.13885	796.1804542	918.2327091	482.916474	747.2101257	327.8422495	46.69530459	458.2113876	705.9422343	545.9812182	314.0274635	301.052516	300.4612329	93.33355578	94.07102098	404.1275903	200.0097583
1999M10	425.4611745	295.2744632	1177.083812	840.0570426	404.302135	802.2745115	386.7475275	479.2210132	512.0801563	799.062342	525.7181074	665.8616364	292.9655122	269.4026994	996.4988274	797.6572295	918.1157177	475.6870299	748.6720993	328.6602394	47.10748363	460.0618351	700.5245639	544.1700355	314.5171469	296.9948437	300.5575858	92.96379557	93.47875442	403.5567917	199.5885354
1999M11	425.8110671	298.5444447	1179.162412	841.664917	405.2303126	813.8020247	388.7096453	475.9504467	513.6629186	795.9936224	526.3584001	667.5309951	294.1353946	268.2569019	983.7654153	799.2724266	917.6557971	469.4119972	750.2967897	329.4786368	47.4809402	461.7317775	695.4268803	542.386969	315.4541929	293.2157976	300.7237683	92.30778729	92.71963026	402.8718993	199.1526216
1999M12	426.135026	302.2196915	1181.19694	843.6220625	406.3077858	826.618682	391.1296491	472.1875458	515.2571976	792.8667804	527.0650076	669.2346916	295.3324067	267.1027751	969.9386132	801.0260455	916.8529474	464.091376	752.0841968	330.2974415	47.8156743	463.2212147	690.6491833	540.6320186	316.8386014	289.7153777	300.9597803	91.36553095	91.7936485	402.0729131	198.7020171
2000M01	423.170109	324.8129383	1178.015914	817.8991609	409.8288056	901.0683447	411.5815275	450.4666558	515.981056	787.3830519	527.6990485	671.5540593	301.6391358	261.2765815	875.8977387	807.5918578	908.812904	458.0632417	756.1240305	329.6511506	47.33161857	475.6867784	684.3600396	536.726512	330.9935239	277.7529238	302.2988102	80.72975798	68.75280395	397.7219555	197.9796234
2000M02	423.579107	328.5219576	1180.179283	821.7309038	411.1086077	913.9313797	414.1799332	446.4519105	517.6353725	784.2364166	528.5441129	673.3020396	302.6771521	260.3014774	863.2039055	809.426218	907.6134659	454.7211745	758.1491909	330.5322599	47.62163783	476.347095	680.2991595	535.1192068	332.7556021	275.1764973	302.6311307	79.60971608	68.4140023	396.8390284	197.5104247
2000M03	424.099078	331.8594842	1182.515566	827.0879731	412.4414431	925.5516486	416.4988547	442.6776554	519.3382101	781.1281105	529.4613194	675.0599661	303.5290427	259.5137254	852.7364311	811.2028978	906.3603684	452.40325	760.2493879	331.4752661	47.90566471	476.3587962	676.6351093	533.6314307	334.4479876	273.2454379	302.9899302	78.59813667	68.82923837	395.9862543	197.0373225
2000M04	424.7300218	334.8255181	1185.024761	833.9703688	413.8273119	935.9291512	418.5382921	439.1438904	521.0895686	778.0581336	530.4506679	676.8278386	304.1948078	258.9133254	844.4953157	812.921897	905.0536117	451.109468	762.4246215	332.4801695	48.18369922	475.7218818	673.3678893	532.2631835	336.0706802	271.9597457	303.3752086	77.69501977	69.99851216	395.163633	196.560317
2000M05	425.4719385	337.4200591	1187.706869	842.3780908	415.266214	945.0638876	420.2982452	435.8506156	522.8894482	775.0264859	531.5121584	678.6056573	304.6744472	258.5002774	838.4805592	814.5832157	903.6931957	450.8398285	764.6748917	333.5469699	48.45574136	474.436352	670.4974993	531.0144654	337.6236801	271.3194207	303.7869661	76.90036537	71.92182366	394.3711646	196.079408
2000M06	426.3248282	339.6431074	1190.561891	852.3111393	416.7581494	952.9558577	421.7787143	432.797831	524.7378487	772.0331673	532.6457911	680.393422	304.9679611	258.2745814	834.6921616	816.1868539	902.2791204	451.5943317	767.0001984	334.6756673	48.72179112	472.5022066	668.0239394	529.8852762	339.1069872	271.3244628	304.2252025	76.21417348	74.59917289	393.6088491	195.5945955
2000M07	427.2886907	341.4946629	1193.589826	863.7695141	418.3031181	959.6050616	422.9796992	429.9855365	526.6347702	769.078178	533.8515657	682.1911329	305.0753493	258.2362374	833.1301229	817.7328116	900.8113859	453.3729774	769.4005418	335.8662618	48.98184851	469.9194457	665.9472095	528.8756161	340.5206015	271.9748721	304.6899178	75.63644408	78.03055983	392.8766864	195.1058797
2000M08	428.3635262	342.9747257	1196.790674	876.7532153	419.9011202	965.0114993	423.9011999	427.4137322	528.5802127	766.1615178	535.1294824	683.9987899	304.9966118	258.3852455	833.794443	819.2210888	899.289992	456.1757657	771.8759217	337.1187534	49.23591353	466.6880693	664.2673098	527.985485	341.864523	273.2706486	305.1811122	75.16717719	82.21598449	392.1746766	194.6132604
2000M09	429.5493346	344.0832957	1200.164435	891.2622428	421.5521555	969.1751708	424.5432165	425.0824181	530.5741762	763.2831868	536.4795412	685.8163931	304.7317488	258.7216056	836.6851221	820.6516855	897.7149389	460.0026966	774.4263383	338.433142	49.48398618	462.8080773	662.98424	527.2148829	343.1387517	275.2117922	305.6987855	74.8063728	87.15544687	391.5028197	194.1167377
2000M10	430.8461158	344.8203729	1203.711109	907.2965968	423.2562242	972.096076	424.9057489	422.9915941	532.6166607	760.443185	537.901742	687.6439423	304.2807601	259.2453177	841.8021601	822.0246017	896.0862264	464.8537701	777.0517914	339.8094276	49.72606645	458.2794699	662.0980004	526.5638098	344.3432876	277.798303	306.2429378	74.55403092	92.84894697	390.8611156	193.6163116
2000M11	432.25387	345.1859573	1207.430696	924.8562771	425.0133263	973.774215	424.9887971	421.1412603	534.7076661	757.6415123	539.3960848	689.4814376	303.6436458	259.9563818	849.145557	823.3398375	894.4038547	470.7289861	779.7522811	341.2476104	49.96215435	453.1022469	661.6085908	526.0322657	345.4781307	281.030181	306.8135691	74.41015154	99.29648479	390.2495645	193.111982
2000M12	433.7725971	345.180049	1211.323197	943.9412838	426.8234616	974.2095877	424.7923612	419.5314166	536.8471926	754.8781689	540.9625697	691.3288791	302.8204059	260.854798	858.7153128	824.5973927	892.6678237	477.6283447	782.5278074	342.7476901	50.19224988	447.2764085	661.5160113	525.6202506	346.5432811	284.9074262	307.4106793	74.37473465	106.4980603	389.6681662	192.603749
2001M01	444.7888638	339.1053021	1201.274126	1011.001195	430.5780278	948.3360606	414.753333	417.8694494	547.5824331	743.9259056	536.2549384	694.4893471	287.4925045	268.6967889	939.202266	825.4292358	876.8306696	516.2829392	787.6614301	351.7115181	47.1681767	404.4222513	659.3585099	521.854212	336.3019742	309.1573291	313.0135479	76.05299476	132.4282711	388.6792665	191.547932
2001M02	446.1356947	338.5954577	1206.104669	1031.187921	432.4148704	947.3376268	414.399178	416.7528636	549.460378	741.5844197	538.231984	696.3020061	286.897791	269.6864312	950.3426065	826.5868719	875.576724	523.9411664	790.4912368	353.0248248	47.5225746	398.8256029	660.1628808	521.8269984	337.6992116	313.4975901	313.4546953	76.16715123	140.3837432	388.1765371	191.054704
2001M03	447.1996566	337.9531701	1211.700341	1050.95104	434.225387	946.1481526	414.1667883	415.8890454	551.0282205	739.6264623	540.5474481	698.0699365	286.7177297	270.5799477	960.8271728	827.7022693	874.8585233	531.3341197	793.3002875	354.0894614	48.00726725	394.1067601	661.4673721	522.0650573	339.4982288	317.6554998	313.7134008	76.32241855	148.339074	387.7223236	190.5803843
2001M04	447.9807494	337.1784391	1218.061142	1070.290552	436.0095777	944.7676381	414.0561637	415.2779949	552.2859604	738.0520334	543.201331	699.7931383	286.9523206	271.3773383	970.655965	828.7754282	874.6760674	538.4617992	796.088582	354.9054278	48.62225464	390.2657229	663.2719837	522.5683886	341.6990259	321.6310582	313.7896645	76.5187967	156.2942637	387.3166261	190.1249729
2001M05	448.4789732	336.2712648	1225.187073	1089.206457	437.7674423	943.1960832	414.0673042	414.919712	553.2335978	736.8611329	546.1936324	701.4716115	287.6015635	272.078603	979.8289829	829.8063484	875.0293562	545.3242046	798.8561203	355.4727241	49.36753678	387.3024913	665.5767157	523.3369925	344.3016029	325.4242652	313.6834863	76.75628571	164.2493122	386.9594446	189.6884698
2001M06	448.6943279	335.2316472	1233.078133	1107.698756	439.4989809	941.4334879	414.2002098	414.8141968	553.8711328	736.0537608	549.5243524	703.1053561	288.6654585	272.6837419	988.3462267	830.79503	875.9183899	551.9213362	801.6029026	355.7913503	50.24311366	385.2170653	668.3815681	524.3708688	347.3059596	329.0351209	313.3948664	77.03488556	172.2042194	386.6507791	189.2708752
2001M07	448.6268135	334.0595864	1241.734322	1125.767447	441.2041935	939.4798523	414.4548806	414.9614493	554.1985652	735.6299171	553.1934911	704.6943721	290.1440057	273.192755	996.2076963	831.741473	877.3431683	558.2531938	804.3289287	355.8613064	51.24898529	384.0094449	671.6865408	525.6700176	350.7120963	332.4636253	312.9238045	77.35459626	180.1589855	386.3906296	188.8721888
2001M08	448.2764302	332.7550822	1251.155641	1143.412531	442.88308	937.3351764	414.8313165	415.3614694	554.2158951	735.5896019	557.2010484	706.2386596	292.0372049	273.6056421	1003.413392	832.6456774	879.3036915	564.3197775	807.0341987	355.6825923	52.38515167	383.6796301	675.4916338	527.2344388	354.5200128	335.7097784	312.2703008	77.7154178	188.1136103	386.1789961	188.4924108
2001M09	447.6431777	331.3181347	1261.342088	1160.634009	444.5356406	934.9994601	415.3295176	416.0142572	553.9231226	735.9328152	561.5470243	707.7382184	294.3450563	273.9224035	1009.963313	833.5076432	881.7999595	570.1210873	809.7187125	355.2552081	53.65161279	384.2276209	679.7968472	529.0641326	358.7297091	338.7735802	311.4343553	78.11735019	196.068094	386.0158785	188.1315412
2001M10	446.7270562	329.748744	1272.293665	1177.431879	446.1618751	932.4727035	415.9494838	416.9198126	553.3202475	736.6595568	566.2314188	709.1930487	297.0675598	274.1430389	1015.85746	834.3273703	884.8319723	575.6571232	812.3824702	354.5791538	55.04836866	385.6534173	684.602181	531.1590988	363.3411853	341.6550306	310.415968	78.56039342	204.0224365	385.901277	187.7895799
2001M11	445.5280656	328.0469099	1284.010372	1193.806143	447.7617837	929.7549065	416.6912152	418.0781357	552.4072699	737.769827	571.254232	710.6031504	300.2047153	274.2675486	1021.095833	835.1048589	888.3997299	580.9278851	815.0254718	353.6544293	56.57541928	387.9570193	689.9076352	533.5193375	368.3544413	344.3541297	309.2151388	79.0445475	211.9766377	385.8351914	187.4665269
2001M12	444.046206	326.2126326	1296.492207	1209.756799	449.3353662	926.8460691	417.5547117	419.4892265	551.1841899	739.2636255	576.6154637	711.9685235	303.7565231	274.2959323	1025.678431	835.8401088	892.5032322	585.9333731	817.6477173	352.4810348	58.23276464	391.1384269	695.7132097	536.1448486	373.7694771	346.8708775	307.8318677	79.56981242	219.9306978	385.8176218	187.1623823
2002M01	429.1926424	314.3293946	1311.428915	1222.434462	433.9601648	908.2387522	412.6636891	427.9049614	534.8226608	742.6433356	598.4923572	710.9293352	317.6371412	265.2585957	978.7168393	826.9019269	902.2633521	589.8600869	783.3083403	334.2158276	63.12965021	442.0805537	689.1588085	535.4970196	385.9274429	348.78037	295.2402864	80.72459427	224.4025461	380.329275	180.4119587
2002M02	427.6942266	312.6463083	1325.370111	1237.65746	436.1911285	905.598496	414.0172733	429.5382919	533.6015441	744.841154	603.8516608	712.3042651	321.6022745	265.4710744	984.1230679	827.9568056	907.2234822	594.3691599	787.43904	333.2517981	64.91712722	445.0504572	696.5042082	538.801549	391.8799763	350.9502433	293.9547555	81.30739252	232.5024247	380.6403161	180.4168974
2002M03	426.4621236	311.2468564	1340.005538	1252.576405	439.1057994	903.4178611	415.73918	431.1410946	532.6924933	747.3594638	608.8706175	713.7334803	325.5660812	265.9637738	991.0087006	829.3735517	912.5044954	598.6470919	793.0989499	332.7458037	66.70444111	446.9310511	704.8893126	542.5198241	397.9682272	352.9555935	292.9494067	81.90661325	240.7482629	381.231452	180.712011
2002M04	425.4963334	310.1310388	1355.335195	1267.191297	442.7041774	901.6968477	417.8294092	432.7133695	532.0955084	750.1982649	613.5492274	715.216981	329.5285613	266.736694	999.3737375	831.1521651	918.1063915	602.6938829	800.28807	332.6978444	68.4915919	447.7223353	714.3141219	546.651845	404.1921957	354.7964204	292.2242398	82.52225646	249.1400607	382.1026825	181.2972996
2002M05	424.796856	309.2988555	1371.359084	1281.502138	446.9862627	900.4354558	420.2879609	434.2551165	531.8105893	753.3575574	617.8874905	716.754767	333.4897149	267.789835	1009.218178	833.292646	924.0291707	606.5095328	809.0064005	333.1079203	70.27857958	447.4243098	724.778636	551.1976115	410.5518818	356.4727242	291.7792549	83.15432214	257.6778182	383.2540078	182.1727631
2002M06	424.3636915	308.7503066	1388.077203	1295.508926	451.9520551	899.6336853	423.1148351	435.7663356	531.8377362	756.8373414	621.8854068	718.3468383	337.4495419	269.1231967	1020.542024	835.7949943	930.2728328	610.0940416	819.2539413	333.9760314	72.06540416	446.0369747	736.2828548	556.1571239	417.0472856	357.9845048	291.6144521	83.80281031	266.3615354	384.6854278	183.3384016
2002M07	424.1968398	308.4853921	1405.489553	1309.211662	457.6015547	899.2915362	426.3100319	437.2470269	532.1769489	760.6376167	625.5429762	719.9931951	341.4080423	270.7367792	1033.345273	838.6592099	936.8373779	613.4474095	831.0306923	335.3021776	73.85206563	443.5603299	748.8267785	561.5303819	423.6784069	359.3317622	291.7298313	84.46772095	275.1912123	386.3969425	184.794215
2002M08	424.2963009	308.5041119	1423.596135	1322.610346	463.9347615	899.4090085	429.8735512	438.6971903	532.8282276	764.7583834	628.8601988	721.6938372	345.3652162	272.6305825	1047.627926	841.885293	943.7228061	616.5696362	844.3366537	337.0863589	75.638564	439.9943755	762.410407	567.3173857	430.4452459	360.5144964	292.1253925	85.14905407	284.1668488	388.388552	186.5402034
2002M09	424.6620749	308.8064661	1442.396947	1335.704977	470.9516755	899.9861023	433.805393	440.1168259	533.7915721	769.1996414	631.8370745	723.4487647	349.3210636	274.8046065	1063.389984	845.4732434	950.9291172	619.460722	859.1718253	339.3285754	77.42489926	435.3391114	777.0337403	573.5181352	437.3478024	361.5327075	292.8011356	85.84680967	293.2884449	390.6602562	188.5763667
2002M10	425.2941617	309.3924546	1461.89199	1348.495556	478.6522966	901.0228175	438.1055573	441.5059336	535.0669824	773.9613909	634.4736035	725.2579776	353.2755843	277.2588513	1080.631446	849.4230612	958.4563113	622.1206667	875.5362072	342.0288271	79.21107141	429.5945377	792.6967784	580.1326304	444.3860766	362.3863953	293.7570608	86.56098775	302.5560008	393.212055	190.902705
2002M11	426.1925613	310.2620775	1482.081264	1360.982083	487.036625	902.5191542	442.7740441	442.8645134	536.6544587	779.0436317	636.7697856	727.1214758	357.2287786	279.9933169	1099.352311	853.7347464	966.3043885	624.5494703	893.4297994	345.1871139	80.99708046	422.7606543	809.3995213	587.1608714	451.5600684	363.07556	294.993168	87.29158831	311.9695163	396.0439487	193.5192182
2002M12	427.3572738	311.4153348	1502.964769	1373.164557	496.1046605	904.4751123	447.8108535	444.1925654	538.5540009	784.446364	638.7256209	729.0392595	361.1806462	283.0080032	1119.552581	858.408299	974.4733486	626.7471329	912.8526019	348.8034358	82.7829264	414.8374612	827.1419691	594.6028581	458.8697777	363.6002015	296.5094573	88.03861134	321.5289914	399.155937	196.4259064
2003M01	435.5836519	311.3721455	1547.589343	1409.186412	484.283268	926.8986591	465.9521133	444.7508865	537.235844	757.2138949	605.5309482	748.0562257	362.4248059	295.6890677	1183.982561	834.6725277	999.3720633	613.2929205	1024.748572	344.7123107	83.18988169	349.1024439	892.222769	608.1529476	506.2710421	346.8441475	300.9529728	88.87300161	386.4849469	409.1639959	207.808029
2003M02	436.9958703	313.1547727	1568.894309	1419.747771	495.6238844	928.9343649	471.1911847	446.0488983	539.90762	764.6403662	608.2666561	749.3674095	366.4875749	298.8703708	1205.34792	841.2769979	1007.494305	615.6753249	1043.413964	349.5873106	85.03325012	341.3805972	910.1020258	616.1835017	512.175718	347.7579038	302.9185613	89.6498929	394.0181377	412.5585803	210.9516296
2003M03	438.3892818	315.2831356	1589.926507	1428.992066	508.5533745	930.590197	476.2641957	447.3473977	543.0395638	773.7700853	612.1225833	750.0177083	370.6625718	301.9380699	1226.398964	849.4505184	1015.248946	618.4736119	1059.792737	355.2629533	86.93430417	334.9494064	927.0783867	624.3888775	516.5396428	349.2252979	305.0532669	90.44022996	399.3790845	415.955666	214.0419677
2003M04	439.7638865	317.7572341	1610.685935	1436.919298	523.0717383	931.8661555	481.1711461	448.6463848	546.6316756	784.6030521	617.0987298	750.0071218	374.9497966	304.8921649	1247.135693	859.1930891	1022.635986	621.6877818	1073.88489	361.7392388	88.89304381	329.8088717	943.1518519	632.7690749	519.3628165	351.2463299	307.3570898	91.24401281	402.5677873	419.355253	217.0790432
2003M05	441.1196843	320.5770683	1631.172594	1443.529466	539.1789758	932.7622402	485.9120361	449.9458596	550.6839553	797.1392666	623.1950958	749.3356503	379.3492493	307.7326559	1267.558108	870.5047101	1029.655425	625.3178343	1085.690422	369.0161671	90.90946905	325.9589929	958.3224213	641.324094	520.645239	353.8209998	309.8300298	92.06124143	403.5842461	422.7573414	220.0628563
2003M06	442.4566753	323.7426382	1651.386483	1448.822571	556.875087	933.2784513	490.4868656	451.245822	555.1964029	811.3787288	630.4116811	748.0032936	383.8609299	310.459543	1287.666207	883.3853814	1036.307262	629.3637697	1095.209334	377.0937382	92.9835799	323.3997701	972.5900949	650.0539348	520.3869106	356.9493076	312.4720871	92.89191582	402.4284609	426.1619311	222.9934068
2003M07	443.7748593	327.2539436	1671.327604	1452.798613	576.160072	933.4147886	494.8956346	452.5462721	560.1690184	827.3214388	638.7484858	746.0100518	388.4848385	313.072826	1307.459991	897.8351028	1042.591498	633.8255878	1102.441627	385.9719521	95.11537635	322.1312033	985.9548727	658.9585972	518.587831	360.6312534	315.2832616	93.73603599	399.1004317	429.5690221	225.8706948
2003M08	445.0742365	331.1109848	1690.995955	1455.457591	597.0339306	933.1712523	499.1383431	453.8472098	565.6018018	844.9673964	648.2055099	743.3559248	393.2209749	315.5725049	1326.93946	913.8538746	1048.508134	638.7032886	1107.387299	395.6508087	97.3048584	322.1532925	998.4167547	668.0380813	515.2480003	364.866837	318.2635533	94.59360194	393.6001585	432.9786145	228.6947203
2003M09	446.3548069	335.3137615	1710.391536	1456.799505	619.4966629	932.5478422	503.2149912	455.1486352	571.4947531	864.3166018	658.7827533	740.0409127	398.0693393	317.9585799	1346.104614	931.4416965	1054.057168	643.9968723	1110.046351	406.1303082	99.55202606	323.4660376	1009.975741	677.292387	510.3674185	369.6560585	321.4129622	95.46461367	385.9276413	436.3907082	231.4654833
2003M10	447.6165703	339.862274	1729.514349	1456.824357	643.5482689	931.5445585	507.1255788	456.4505483	577.8478723	885.3690549	670.4802161	736.0650154	403.0299316	320.2310508	1364.955453	950.5985688	1059.238601	649.7063386	1110.418783	417.4104504	101.8568793	326.0694388	1020.631831	686.7215145	503.9460856	374.9989179	324.7314883	96.34907117	376.0828801	439.8053032	234.1829838
2003M11	448.8595269	344.7565221	1748.364392	1455.532144	669.1887486	930.161401	510.8701059	457.752949	584.6611595	908.1247558	683.2978983	731.4282331	408.1027517	322.3899178	1383.491977	971.3244912	1064.052433	655.8316878	1108.504595	429.4912355	104.2194182	329.9634959	1030.385026	696.3254635	495.9840016	380.8954152	328.2191316	97.24697444	364.0658749	443.2223995	236.8472218
2003M12	450.0836766	349.9965058	1766.941666	1452.922869	696.418102	928.3983699	514.4485726	459.0558373	591.9346145	932.5837043	697.2357999	726.1305655	413.2877998	324.4351807	1401.714187	993.6194639	1068.498663	662.3729196	1104.303787	442.3726633	106.6396426	335.1482091	1039.235325	706.1042343	486.4811666	387.3455504	331.8758922	98.15832349	349.8766257	446.6419972	239.4581972
2004M01	449.050807	374.9891091	1719.59227	1431.659921	809.7672656	887.2973183	493.6812731	457.5498662	614.9828367	1002.699137	746.5692869	693.3269439	394.7884151	320.7578412	1272.867273	1030.336143	1053.396846	611.1011986	986.9529868	511.8275419	122.1664032	369.6057649	1053.455307	729.5576257	344.9559679	396.5334721	338.866244	100.5706262	244.4964222	452.4820642	226.4606397
2004M02	450.331254	380.1062893	1740.378715	1427.143929	836.6276138	886.4091473	497.9421519	458.9716046	622.534057	1028.720389	761.3095	687.8338726	401.1963803	322.8112387	1296.618397	1055.229944	1057.912649	620.9173639	982.8305485	523.9701376	124.1544946	376.1977123	1060.236629	739.1196146	337.8463837	403.9992405	342.7284638	101.4464539	229.6977358	455.8052113	229.6177588
2004M03	451.6868051	384.7549303	1763.647099	1422.038283	861.5300832	886.7757102	503.0515034	460.5117053	629.9028746	1054.600697	775.7318052	682.8062827	408.7150346	324.9863747	1326.21275	1081.153523	1062.865624	633.5925799	981.0731001	534.5732581	125.6527675	382.9062378	1065.851871	748.2900001	334.6708012	411.9270041	346.6270257	102.2733144	216.4618561	459.0294066	233.3742841
2004M04	453.1174604	388.935032	1789.397423	1416.342984	884.4746736	888.397007	509.0093274	462.1701685	637.0892895	1080.340062	789.8362025	678.2441742	417.3443782	327.2832493	1361.650332	1108.10688	1068.255773	649.1268466	981.6806417	543.6369037	126.6612217	389.7313416	1070.301031	757.0687821	335.4292207	420.3167631	350.5619297	103.0512078	204.7887832	462.15465	237.7302155
2004M05	454.6232199	392.6465946	1817.629687	1410.058032	905.4613852	891.2730376	515.8156241	463.9469939	644.0933017	1105.938482	803.6226919	674.1475471	427.084411	329.7018625	1402.931144	1136.090014	1074.083094	667.520164	984.6531732	551.1610743	127.1798573	396.6730236	1073.58411	765.4559606	340.121642	429.1685174	354.5331757	103.7801341	194.6785171	465.1809415	242.6855532
2004M06	456.2040834	395.889618	1848.343891	1403.183426	924.4902179	895.4038021	523.4703934	465.8421818	650.9149112	1131.395958	817.0912735	670.5164014	437.9351329	332.2422142	1450.055185	1165.102927	1080.347588	688.7725321	989.9906946	557.1457698	127.2086743	403.7312838	1075.701109	773.4515356	348.7480653	438.482267	358.5407638	104.4600932	186.1310577	468.1082811	248.240297
2004M07	457.8600512	398.6641021	1881.540035	1395.719167	941.5611718	900.7893005	531.9736354	467.855732	657.554118	1156.71249	830.2419472	667.3507371	449.8965441	334.9043046	1503.022456	1195.145618	1087.049254	712.8839509	997.6932059	561.5909903	126.7476727	410.9061223	1076.652026	781.0555072	361.3084903	448.2580118	362.584694	105.0910852	179.1464051	470.9366689	254.394447
2004M08	459.591123	400.9700471	1917.218118	1387.665255	956.6742467	907.4295327	541.3253499	469.9876446	664.0109222	1181.888078	843.074713	664.6505542	462.9686444	337.6881335	1561.832955	1226.218087	1094.188094	739.8544203	1007.760707	564.4967357	125.7968524	418.1975389	1076.436863	788.2678753	377.8029173	458.495752	366.6649663	105.67311	173.7245593	473.6661048	261.1480032
2004M09	461.397299	402.8074528	1955.378142	1379.021689	969.8294428	915.3244988	551.5255371	472.2379195	670.2853236	1206.922723	855.5895709	662.4158527	477.151434	340.5937009	1626.486685	1258.320333	1101.764107	769.6839405	1020.193198	565.8630062	124.3562136	425.6055338	1075.055618	795.08864	398.2313462	469.1954874	370.7815806	106.2061677	169.8655203	476.2965889	268.5009656
2004M10	463.2785792	404.1763193	1996.020105	1369.78847	981.02676	924.4741987	562.574197	474.6065568	676.3773224	1231.816423	867.786521	660.6466326	492.4449127	343.621007	1696.983643	1291.452358	1109.777292	802.3725113	1034.990679	565.6898016	122.4257561	433.1301069	1072.508293	801.5178011	422.5937769	480.3572182	374.934537	106.6902583	167.5692881	478.828121	276.4533341
2004M11	465.2349635	405.0766467	2039.144008	1359.965598	990.2661983	934.8786325	574.4713294	477.0935565	682.2869185	1256.569179	879.6655632	659.3428939	508.8490807	346.7700516	1773.323831	1325.61416	1118.22765	837.9201328	1052.15315	563.977122	120.00548	440.7712583	1068.794887	807.5553588	450.8902095	491.9809443	379.1238355	107.1253817	166.8358626	481.2607013	285.0051088
2004M12	467.2664519	405.5084348	2084.749851	1349.553072	997.5477577	946.5378002	587.2169345	479.6989185	688.0141119	1281.180991	891.2266975	658.5046365	526.3639378	350.0408348	1855.507249	1360.805741	1127.115181	876.326805	1071.680611	560.7249674	117.0953854	448.5289878	1063.9154	813.2013131	483.1206439	504.0666656	383.349476	107.5115379	167.6652439	483.5943297	294.1562897
2005M01	467.5290878	386.5673838	2252.029769	1282.589032	964.6660797	996.9540266	622.665455	475.4190072	689.1649126	1331.096911	908.4414387	651.8110576	599.7716618	348.6429551	2244.968727	1445.51085	1145.247166	1060.966917	1159.764475	490.4359916	94.00963929	472.656994	1005.946237	812.2245801	681.413921	539.9801618	393.4117951	101.7324589	211.9817576	472.7451399	323.1083203
2005M02	469.7881534	386.8552809	2297.598423	1273.34525	969.6349034	1009.549138	636.1910357	478.5549528	694.7116638	1354.35921	919.1162042	652.1689715	617.2093444	352.3582112	2326.190987	1480.727703	1154.639507	1099.075982	1181.244654	486.8530273	90.94588636	479.9659066	1000.9132	817.3487714	714.7097505	552.0094914	397.4667491	102.2773076	214.1776898	475.429838	332.6526586
2005M03	472.1996919	387.4678263	2340.647948	1265.859864	974.2488703	1021.825459	649.6481194	482.1031196	700.2603756	1376.412941	929.2225088	653.2575754	633.4591633	356.3962019	2400.608862	1514.940051	1164.099484	1134.028389	1202.31256	484.4787284	88.21829382	486.7094241	996.8926948	822.3428034	745.1369732	563.5204339	401.3146743	103.0298157	216.1773662	478.5645576	341.9907481
2005M04	474.7637034	388.4050198	2381.178344	1260.132876	978.5079803	1033.78299	663.0367061	486.0635076	705.8110479	1397.258104	938.7603524	655.0768692	648.5211185	360.7569269	2468.222352	1548.147894	1173.627098	1165.824138	1222.968195	483.3130949	85.82686166	492.8875465	993.8847212	827.206676	772.6955891	574.5129893	404.9555709	103.9899833	217.9807867	482.1492988	351.1225888
2005M05	477.4801878	389.6668616	2419.189612	1256.164284	982.4122335	1045.42173	676.3567958	490.4361168	711.3636807	1416.894698	947.7297351	657.6268529	662.3952099	365.4403864	2529.031455	1580.351231	1183.222348	1194.463229	1243.211557	483.3561268	83.77158988	498.5002737	991.889279	831.9403891	797.3855981	584.9871577	408.3894387	105.1578103	219.5879514	486.1840615	360.0481807
2005M06	480.3491451	391.2533515	2454.68175	1253.954089	985.9616299	1056.74168	689.6083886	495.2209472	716.9182741	1435.322723	956.1306569	660.9075266	675.0814377	370.4465804	2583.036172	1611.550063	1192.885235	1219.945662	1263.042647	484.607824	82.05247849	503.5476057	990.9063683	836.5439429	819.2070003	594.9429391	411.6162779	106.5332969	220.9988603	490.6688458	368.7675238
2005M07	483.3705755	393.1644897	2487.65476	1253.502291	989.1561694	1067.74284	702.7914843	500.4179989	722.4748279	1452.54218	963.9631177	664.9188901	686.5798017	375.7755088	2630.236503	1641.74439	1202.615759	1242.271438	1282.461465	487.0681866	80.66952748	508.0295427	990.9359891	841.0173373	838.1597957	604.3803334	414.6360884	108.116443	222.2135133	495.6036515	377.2806181
2005M08	486.5444788	395.4002761	2518.108641	1254.808889	991.9958521	1078.42521	715.9060831	506.0272717	728.0333423	1468.553069	971.2271176	669.6609435	696.8903021	381.4271716	2670.632449	1670.934211	1212.413919	1261.440555	1301.468011	490.7372146	79.62273685	511.9460845	991.9781413	845.3605722	854.2439843	613.2993406	417.4488702	109.9072486	223.2319105	500.9884789	385.5874636
2005M09	489.870855	397.9607107	2546.043394	1257.873885	994.4806779	1088.78879	728.9521848	512.0487657	733.5938173	1483.355389	977.9226565	675.1336869	706.0129387	387.4015688	2704.224009	1699.119528	1222.279716	1277.453014	1320.062285	495.614908	78.9121066	515.2972311	994.032825	849.5736478	867.459566	621.6999607	420.0546233	111.9057136	224.0540518	506.8233278	393.6880603
2005M10	493.3497042	400.8457934	2571.459017	1262.697277	996.6106469	1098.833579	741.9297895	518.4824809	739.1562527	1496.94914	984.0497345	681.3371202	713.9477116	393.6987005	2731.011182	1726.300339	1232.213149	1290.308815	1338.244286	501.7012667	78.53763673	518.0829826	997.1000401	853.656564	877.8065409	629.5821938	422.4533477	114.1118382	224.6799373	513.1081982	401.5824083
2005M11	496.9810263	404.0555244	2594.355512	1269.279066	998.385759	1108.559578	754.8388973	525.3284174	744.7206487	1509.334323	989.6083515	688.2712434	720.6946207	400.3185667	2750.99397	1752.476644	1242.214219	1300.007959	1356.014016	508.9962908	78.49932725	520.303339	1001.179787	857.6093208	885.284909	636.9460398	424.6450434	116.5256222	225.109567	519.8430901	409.2705074
2005M12	500.7648215	407.5899036	2614.732877	1277.619252	999.8060143	1117.966787	767.679508	532.586575	750.2870052	1520.510937	994.5985076	695.9360565	726.2536662	407.2611672	2764.172372	1777.648445	1252.282925	1306.550444	1373.371473	517.4999803	78.79717815	521.9583002	1006.272065	861.4319182	889.8946702	643.7914988	426.6297104	119.1470657	225.3429408	527.0280036	416.7523578
2006M01	510.8591604	418.6979506	2595.298768	1346.641062	986.2117763	1091.993571	793.9424696	558.3279825	757.1986991	1493.680552	986.1103603	727.9105704	705.2243676	430.5279902	2580.39351	1805.501635	1259.26079	1229.045946	1394.955327	562.5886892	87.39541405	511.8927941	1022.191438	874.402754	820.5393876	650.2962861	423.0989574	131.8002032	224.7580399	553.852303	428.1913652
2006M02	514.6895209	422.5774715	2612.20259	1356.025738	987.5374076	1102.234317	806.0800368	565.6523576	762.7126112	1503.984019	990.5052662	736.0474342	709.4734401	437.4446686	2587.941582	1828.509772	1269.597293	1232.669115	1411.293611	572.0253869	88.03142244	512.8850101	1028.896979	877.5757291	822.3950025	656.0975144	424.8922968	134.4247684	224.6250007	561.1321114	435.0860296
2006M03	518.4139737	426.477486	2628.151997	1364.696508	989.1232716	1113.62739	817.5830575	572.6307288	768.1721184	1514.622908	994.8733829	743.9256588	713.6004032	444.0126903	2596.663711	1850.358751	1280.133957	1236.529626	1427.024993	581.1864274	88.66942795	513.7798759	1036.203252	880.2292415	824.3650778	661.372899	426.7013371	136.8447959	224.3218044	568.0567932	441.5997568
2006M04	522.0325188	430.397994	2643.146989	1372.653371	990.9693685	1126.17279	828.4515316	579.2630964	773.5772206	1525.597218	999.2147104	751.5452442	717.6052571	450.2320553	2606.559897	1871.048571	1290.87078	1240.627479	1442.149473	590.0718108	89.30943057	514.5773915	1044.110256	882.3632911	826.4496137	666.1224399	428.5260785	139.0602857	223.8484509	574.6263484	447.7325469
2006M05	525.5451563	434.3389956	2657.187566	1379.896328	993.0756981	1139.870518	838.6854591	585.5494601	778.9279179	1536.90695	1003.529249	758.9061903	721.4880017	456.1027636	2617.630139	1890.579234	1301.807764	1244.962673	1456.667052	598.681537	89.9514303	515.277557	1052.617992	883.9778779	828.6486099	670.3461372	430.3665209	141.0712377	223.2049403	580.840777	453.4843999
2006M06	528.9518862	438.3004907	2670.273728	1386.425378	995.4422606	1154.720572	848.2848401	591.4898201	784.2242103	1548.552104	1007.816998	766.0084972	725.2486369	461.6248152	2629.874438	1908.950738	1312.944908	1249.535209	1470.577729	607.015606	90.59542714	515.8803723	1061.72646	885.0730019	830.9620667	674.0439909	432.2226644	142.8776519	222.3912726	586.700079	458.8553157
2006M07	532.2527084	442.2824794	2682.405476	1392.240522	998.0690558	1170.722954	857.2496745	597.0841763	789.4660978	1560.532679	1012.077958	772.852165	728.8871629	466.7982102	2643.292793	1926.163083	1324.282212	1254.345087	1483.881505	615.0740179	91.2414211	516.3858375	1071.435659	885.648663	833.3899839	677.2160009	434.0945088	144.4795284	221.4074477	592.2042544	463.8452944
2006M08	535.4476229	446.2849616	2693.582808	1397.341759	1000.956084	1187.877663	865.5799624	602.3325287	794.6535803	1572.848675	1016.312128	779.4371935	732.4035796	471.6229486	2657.885205	1942.216271	1335.819676	1259.392306	1496.578379	622.8567726	91.88941217	516.7939526	1081.74559	885.7048614	835.9323616	679.8621672	435.9820543	145.8768671	220.2534656	597.3533032	468.4543359
2006M09	538.5366299	450.3079373	2703.805725	1401.72909	1004.103345	1206.1847	873.2757037	607.2348774	799.7866579	1585.500093	1020.519509	785.7635827	735.797887	476.0990302	2673.651673	1957.1103	1347.5573	1264.676867	1508.668351	630.3638701	92.53940035	517.1047175	1092.656252	885.241597	838.5891998	681.9824899	437.8853007	147.0696681	218.9293264	602.1472253	472.6824402
2006M10	541.5197292	454.3514065	2713.074227	1405.402515	1007.510838	1225.644064	880.3368984	611.7912222	804.8653306	1598.486933	1024.700102	791.8313328	739.0700851	480.2264552	2690.592198	1970.845171	1359.495085	1270.19877	1520.151422	637.5953105	93.19138564	517.3181322	1104.167646	884.2588697	841.3604984	683.576969	439.8042482	148.0579313	217.43503	606.5860209	476.5296074
2006M11	544.3969208	458.4153694	2721.388314	1408.362033	1011.178565	1246.255755	886.7635466	616.0015633	809.8895983	1611.809194	1028.853905	797.6404437	742.2201739	484.0052235	2708.706779	1983.420884	1371.633029	1275.958015	1531.027592	644.5510937	93.84536804	517.4341968	1116.279772	882.7566797	844.2462575	684.6456044	441.7388967	148.8416568	215.7705765	610.6696898	479.9958375
2006M12	547.1682048	462.4998257	2728.747986	1410.607644	1015.106524	1268.019773	892.5556483	619.8659007	814.8594611	1625.466877	1032.980918	803.1909153	745.2481534	487.4353352	2727.995417	1994.837438	1383.971134	1281.954601	1541.296859	651.2312197	94.50134756	517.4529112	1128.992629	880.7350269	847.246477	685.1883961	443.6892462	149.4208445	213.9359659	614.3982321	483.0811304
2007M01	556.7461742	470.9572821	2669.270987	1360.54066	998.7626802	1354.720072	908.3256942	635.1380107	826.8517506	1657.946222	1038.408769	799.5190173	743.4703637	481.1658525	2774.335116	1999.935623	1410.326449	1320.251092	1533.162365	662.3574428	92.76442611	478.2309382	1134.947359	868.1284058	848.9478536	648.7770964	447.1659519	139.1921565	193.3420791	602.3090233	473.2701615
2007M02	559.015604	474.9001029	2677.48612	1363.523438	1004.072589	1376.112495	912.4034234	637.817175	831.4158735	1671.499101	1042.4265	804.9283111	746.4506418	484.2909979	2794.886119	2009.250332	1422.485137	1325.37708	1542.96455	668.288139	93.52488509	479.6973301	1149.170443	865.4901562	852.2362935	649.7966588	449.0843193	139.8071639	191.9471172	605.9760938	476.1186986
2007M03	560.8890874	478.6807946	2687.511128	1367.95729	1010.504215	1395.980995	915.4013267	639.6571701	835.6286615	1684.611756	1046.361736	810.4550662	749.5053278	487.4598336	2815.525429	2017.622353	1434.26425	1329.395127	1552.906556	673.7450624	94.38782641	482.7087497	1164.303022	862.7547728	855.6984934	651.8188355	450.9550036	140.662529	191.1619612	609.9368192	479.1114171
2007M04	562.3666242	482.2993571	2699.346011	1373.842216	1018.057557	1414.325573	917.3194041	640.657996	839.4901146	1697.284185	1050.214479	816.0992827	752.6344217	490.6723597	2836.253048	2025.051685	1445.663786	1332.305233	1562.988382	678.728213	95.35325007	487.2651969	1180.345095	859.9222554	859.3344531	654.8436265	452.7780048	141.7582515	190.986611	614.1911995	482.248317
2007M05	563.4482146	485.7557906	2712.990771	1381.178215	1026.732617	1431.146228	918.1576556	640.8196527	843.0002328	1709.51639	1053.984729	821.8609606	755.8379235	493.9285762	2857.068975	2031.53833	1456.683746	1334.107398	1573.210028	683.2375909	96.42115608	493.3666717	1197.296664	856.9926042	863.1441728	658.8710318	454.5533229	143.0943317	191.4210668	618.7392345	485.5293982
2007M06	564.1338584	489.0500949	2728.445405	1389.965287	1036.529393	1446.442961	917.9160812	640.1421401	846.159016	1721.30837	1057.672484	827.7400998	759.1158333	497.228483	2877.97321	2037.082288	1467.32413	1334.801623	1583.571493	687.2731961	97.59154444	501.0131742	1215.157727	853.965819	867.1276523	663.9010513	456.2809579	144.6707693	192.4653284	623.5809244	488.9546608
2007M07	564.4235557	492.1822701	2745.709915	1400.203433	1047.447886	1460.215771	916.594681	638.6254584	848.9664643	1732.660125	1061.277745	833.7367004	762.4681509	500.5720802	2898.965753	2041.683557	1477.584937	1334.387907	1594.072778	690.8350286	98.86441515	510.2047044	1233.928286	850.8419	871.2848918	669.9336852	457.9609097	146.4875645	194.119396	628.7162692	492.5241048
2007M08	564.3173065	495.1523162	2764.784301	1411.892653	1059.488096	1472.464659	914.1934548	636.2696074	851.4225777	1743.571655	1064.800513	839.8507624	765.8948764	503.9593677	2920.046604	2045.342138	1487.466169	1332.866251	1604.713883	693.9230883	100.2397682	520.9412621	1253.608339	847.620847	875.6158912	676.9689334	459.5931784	148.5447173	196.3832694	634.1452688	496.2377301
2007M09	563.8151108	497.9602332	2785.668562	1425.032946	1072.650022	1483.189624	910.7124028	633.0745872	853.5273561	1754.04296	1068.240787	846.0822857	769.3960098	507.3903456	2941.215763	2048.058032	1496.967824	1330.236654	1615.494808	696.5373753	101.7176036	533.2228476	1274.197887	844.3026602	880.1206505	685.0067959	461.1777641	150.8422276	199.2569487	639.8679232	500.0955368
2007M10	562.9169685	500.6060211	2808.362699	1439.624313	1086.933666	1492.390667	906.1515248	629.0403977	855.2807996	1764.07404	1071.598567	852.4312704	772.9715511	510.8650139	2962.47323	2049.831238	1506.089903	1326.499116	1626.415553	698.6778896	103.2979213	547.0494606	1295.69693	840.8873394	884.7991698	694.0472726	462.7146666	153.3800954	202.7404339	645.8842325	504.0975249
2007M11	561.6228798	503.0896798	2832.866711	1455.666753	1102.339026	1500.067787	900.510821	624.1670391	856.6829082	1773.664896	1074.873853	858.8977164	776.6215003	514.3833726	2983.819006	2050.661756	1514.832406	1321.653637	1637.476117	700.3446311	104.9807214	562.4211013	1318.105468	837.3748847	889.6514489	704.0903637	464.203886	156.1583208	206.833725	652.1941966	508.2436943
2007M12	559.9328446	505.4112095	2859.180599	1473.160266	1118.866103	1506.220985	893.7902912	618.4545112	857.7336819	1782.815526	1078.066646	865.4816239	780.3458574	517.9454216	3005.253089	2050.549586	1523.195332	1315.700218	1648.676502	701.5375999	106.7660039	579.3377696	1341.423501	833.7652962	894.6774879	715.1360691	465.6454222	159.1769037	211.5368219	658.7978155	512.5340451
